# Supplementary material for: Translating research into action: Policy recommendations for strengthening antiretroviral therapy adherence in Ghana based on empirical evidence
Source: PLoS One. 2026 May 11;21(5):e0344395. doi: 10.1371/journal.pone.0344395 (PMC13160316; doi:10.1371/journal.pone.0344395)
Supplement: S1 File — (ZIP) [file pone.0344395.s003.zip]

Archive with 1 entries (1 files):
- HIV Data.xlsx
