# Supplementary material for: Translating research into action: Policy recommendations for strengthening antiretroviral therapy adherence in Ghana based on empirical evidence
Source: PLoS One. 2026 May 11;21(5):e0344395. doi: 10.1371/journal.pone.0344395 (PMC13160316; doi:10.1371/journal.pone.0344395)
Supplement: S1 File — (ZIP) [file pone.0344395.s003.zip › HIV Data.xlsx]

## Sheet: HIV Data
Gender	Age	Marital_status	Education	Employment	Religion	SB1	SB2	SB3	SB4	SB5	SS1	SS2	Percent_Adherence1	Percent_Adherence2	Percent_Adherence3	SC1	SC2	SC3	SC4	SC5	SC6	SC7	SC8	SCS1	SCS2	SCS3	SCS4	SCS5	SCS6	SCS7	SCS8	SCS9	SCS10	SCS11	SCS12	SD1	SD2	SD3	SD4	SD5	SE1	SE2	SE3	SE4	SE5	SF1	SF2	SF3	SF4
#NULL!	3	3	3	2	4	1	1	1	1	2	3	2	0	0	0	2	2	1	2	2	2	2	3	1	1	1	1	1	1	1	1	1	1	1	2	2	2	2	2	4	2	2	2	3	3	1	3	2	2
1	2	2	3	1	4	1	1	1	1	2	#NULL!	#NULL!	0	0	0	1	2	1	1	1	2	3	2	1	2	1	1	1	1	1	1	1	1	1	2	2	2	1	2	4	1	2	3	3	4	1	2	2	2
2	3	3	2	2	4	1	1	2	1	2	2	5	83.33	83.33	83.33	1	2	2	4	4	4	3	2	1	2	1	2	2	1	2	1	1	1	1	2	1	1	1	1	4	1	1	2	2	4	1	1	1	1
2	2	3	1	2	4	1	1	1	1	2	2	0	100	100	100	1	4	2	3	4	3	4	3	1	1	1	2	2	1	2	1	1	1	1	2	2	2	2	1	4	1	1	1	3	4	1	1	1	2
2	2	2	3	2	4	1	1	1	1	2	3	4	86.67	86.67	86.67	2	2	2	4	4	3	3	2	2	1	2	1	2	1	2	1	1	1	1	2	1	2	2	1	4	2	2	3	2	4	1	1	2	2
2	2	3	3	2	4	1	1	1	1	2	2	8	73.33	73.33	73.33	1	2	3	4	4	4	3	2	2	1	1	1	2	2	2	1	1	1	1	2	1	2	2	1	4	1	2	2	2	2	2	2	2	2
2	2	2	3	2	4	1	1	1	1	2	3	4	86.67	86.67	86.67	1	2	4	3	2	2	4	2	2	1	1	1	2	2	2	1	1	1	1	2	1	1	1	1	4	2	1	1	2	1	1	2	2	2
1	3	3	1	2	4	1	1	1	1	2	2	6	90	90	90	1	2	2	4	4	3	3	2	2	1	1	1	2	2	2	1	1	1	1	1	2	2	2	1	4	1	2	2	2	2	1	1	1	2
2	2	3	1	2	4	1	1	1	1	2	#NULL!	#NULL!	#NULL!	#NULL!	#NULL!	1	2	2	2	4	4	3	2	#NULL!	#NULL!	#NULL!	#NULL!	#NULL!	#NULL!	#NULL!	#NULL!	#NULL!	#NULL!	#NULL!	#NULL!	1	2	2	2	4	2	2	1	2	2	2	1	2	2
2	3	4	1	2	4	1	1	1	2	2	3	4	#NULL!	#NULL!	#NULL!	1	2	2	4	4	2	4	2	2	1	2	1	2	1	2	1	1	1	1	1	4	1	1	1	5	1	1	1	2	4	1	1	1	1
1	3	3	2	2	4	1	1	1	1	1	3	4	86.67	86.67	86.67	1	2	2	4	4	3	4	1	2	1	2	1	2	1	2	1	1	1	1	2	2	1	2	1	5	1	2	3	2	2	1	1	1	1
2	3	3	1	2	4	1	1	1	1	2	2	5	83.33	83.33	83.33	2	3	2	4	4	4	3	2	2	1	1	1	2	1	2	1	1	1	1	2	1	2	2	2	4	2	2	4	2	4	1	1	1	2
1	3	2	2	1	4	1	1	1	1	2	2	6	80	80	80	2	2	2	4	4	2	3	3	2	1	1	1	2	2	2	1	2	1	1	1	2	2	3	1	4	2	2	2	2	2	1	1	2	2
1	2	4	1	2	4	1	1	1	1	2	3	4	86.67	86.67	86.67	2	3	2	4	4	4	2	2	1	1	1	1	2	2	2	1	1	1	1	2	1	2	2	2	2	2	2	4	3	4	1	2	2	2
2	1	1	5	2	4	1	1	1	1	2	#NULL!	#NULL!	#NULL!	#NULL!	#NULL!	1	1	5	3	4	2	3	2	2	1	2	1	2	2	2	1	1	1	1	2	1	2	1	1	4	1	2	4	1	4	1	1	1	2
2	2	1	4	1	4	1	1	1	1	2	#NULL!	#NULL!	#NULL!	#NULL!	#NULL!	1	2	1	2	1	3	3	3	1	1	1	1	1	1	1	1	1	1	1	2	2	2	2	2	4	2	2	3	2	4	1	2	1	1
2	2	1	2	2	4	1	1	1	1	2	2	6	90	90	90	1	2	2	3	4	3	4	2	2	1	2	1	2	1	2	1	1	1	1	2	4	1	1	1	5	1	1	1	3	1	1	1	1	1
2	3	4	1	2	4	1	1	1	1	2	2	6	90	#NULL!	#NULL!	1	2	3	4	4	3	2	1	2	1	1	1	2	2	2	1	1	1	1	2	1	1	2	2	3	1	1	2	1	2	1	2	2	2
1	3	4	2	2	4	1	1	1	1	2	3	4	86.67	#NULL!	#NULL!	1	2	2	4	4	4	3	2	2	1	1	1	2	1	1	1	1	1	1	2	1	2	2	2	4	1	2	2	2	2	1	2	2	2
2	1	1	4	2	4	1	1	1	1	2	2	5	83.33	#NULL!	#NULL!	1	2	1	2	4	3	2	2	2	1	1	1	2	1	1	1	1	1	1	2	1	2	2	2	2	1	2	2	2	2	1	1	2	2
1	3	3	1	1	4	1	1	1	1	2	3	4	86.67	#NULL!	#NULL!	1	2	1	3	3	3	3	1	2	1	1	1	2	2	1	1	1	1	1	2	1	2	2	2	4	1	2	2	2	3	2	2	2	2
1	2	1	1	2	4	1	1	1	1	2	3	3	90	#NULL!	#NULL!	1	2	2	2	2	2	2	4	1	1	1	1	2	2	2	1	1	1	1	2	1	2	2	2	4	1	1	2	2	3	2	2	2	2
2	1	1	4	2	4	1	1	1	1	2	2	6	90	90	#NULL!	1	2	2	2	2	2	1	2	1	1	1	1	2	2	2	1	1	1	1	2	2	2	2	1	4	1	2	2	2	2	2	2	1	1
1	2	4	4	2	4	1	1	1	1	2	2	7	88.33	#NULL!	#NULL!	1	2	2	4	4	4	3	2	1	1	1	1	2	2	2	1	1	1	1	1	1	2	2	2	2	2	1	2	3	3	1	2	2	2
2	3	4	2	1	4	1	1	1	1	2	2	6	80	#NULL!	#NULL!	2	3	1	3	4	4	3	3	2	1	1	1	2	2	1	1	1	1	1	2	2	1	1	1	2	2	2	2	2	3	1	2	2	2
2	3	3	1	2	4	1	1	1	1	2	2	5	83.33	#NULL!	#NULL!	2	3	2	3	4	3	3	3	2	1	1	1	2	2	1	1	1	1	1	2	1	1	1	1	4	2	2	3	2	3	2	2	2	3
2	3	3	4	2	4	1	1	1	1	2	#NULL!	#NULL!	#NULL!	#NULL!	#NULL!	1	2	1	3	1	2	3	3	1	1	1	1	1	1	1	1	1	1	1	2	2	3	2	2	5	2	2	2	2	3	1	2	2	1
2	2	1	4	1	4	1	1	1	1	2	#NULL!	#NULL!	#NULL!	#NULL!	#NULL!	1	2	2	2	2	3	3	3	1	1	1	1	1	1	1	1	1	1	1	2	1	2	2	2	5	2	2	2	2	3	1	2	2	2
2	3	4	4	2	4	1	1	1	1	2	#NULL!	#NULL!	#NULL!	#NULL!	#NULL!	1	2	1	3	2	3	3	3	1	1	1	1	1	1	1	1	1	1	1	2	2	3	2	2	4	2	2	2	2	3	1	2	2	2
1	3	4	4	1	4	1	1	1	1	2	#NULL!	#NULL!	#NULL!	#NULL!	#NULL!	1	2	1	2	2	3	3	3	1	1	1	1	1	1	1	1	1	1	1	2	1	2	2	2	5	2	2	2	3	3	1	2	2	2
2	2	2	4	2	4	1	1	1	1	2	#NULL!	#NULL!	#NULL!	#NULL!	#NULL!	#NULL!	#NULL!	#NULL!	#NULL!	#NULL!	#NULL!	#NULL!	#NULL!	1	1	1	1	1	1	1	1	1	1	1	2	1	2	2	3	5	2	2	2	2	4	1	2	2	1
2	3	4	2	2	4	1	1	1	1	2	#NULL!	#NULL!	#NULL!	#NULL!	#NULL!	1	2	2	2	2	3	3	3	1	1	1	1	1	1	1	1	1	1	1	2	2	2	3	3	5	2	2	2	2	4	1	2	1	1
2	3	4	4	2	4	1	1	1	1	2	#NULL!	#NULL!	#NULL!	#NULL!	#NULL!	1	2	2	3	4	2	3	2	1	1	1	1	1	1	1	1	1	1	1	2	2	2	2	2	5	2	2	2	2	4	1	2	2	2
2	3	3	1	2	4	1	1	1	1	2	#NULL!	#NULL!	#NULL!	#NULL!	#NULL!	1	2	2	3	4	4	3	2	1	1	1	1	1	1	1	1	1	1	1	2	1	2	2	2	3	2	2	3	3	4	2	2	2	2
2	3	3	1	2	4	1	1	1	1	2	#NULL!	#NULL!	#NULL!	#NULL!	#NULL!	1	2	2	3	4	4	3	2	1	1	1	1	1	1	1	1	1	1	1	2	1	2	2	2	3	2	2	3	3	4	2	2	2	2
1	2	2	2	1	4	1	1	1	1	2	#NULL!	#NULL!	#NULL!	#NULL!	#NULL!	1	2	2	3	4	2	3	2	1	1	1	1	1	1	1	1	1	1	1	2	2	3	2	2	4	2	3	2	3	3	1	2	2	2
1	3	3	2	2	4	1	1	1	1	2	#NULL!	#NULL!	#NULL!	#NULL!	#NULL!	1	2	1	3	1	3	3	2	1	1	1	1	1	1	1	1	1	1	1	2	2	2	2	3	5	2	2	2	3	3	1	2	2	1
2	2	2	4	1	4	1	1	1	1	2	#NULL!	#NULL!	#NULL!	#NULL!	#NULL!	1	2	2	2	2	3	3	3	1	1	1	1	1	1	1	1	1	1	1	2	1	3	3	2	5	2	2	2	2	4	1	2	2	1
2	3	3	2	2	4	1	1	1	1	2	#NULL!	#NULL!	#NULL!	#NULL!	#NULL!	1	2	2	3	2	3	3	3	1	1	1	1	1	1	1	1	1	1	1	2	2	2	3	3	5	2	2	2	2	4	1	2	2	1
1	3	2	2	1	4	1	1	1	1	2	#NULL!	#NULL!	#NULL!	#NULL!	#NULL!	1	2	1	2	2	2	3	3	1	1	1	1	1	1	1	1	1	1	1	2	2	2	2	3	5	2	3	2	1	4	1	2	2	2
2	2	2	4	2	4	1	1	1	1	2	#NULL!	#NULL!	#NULL!	#NULL!	#NULL!	1	2	2	2	2	2	3	2	1	1	1	1	1	1	1	1	1	1	1	2	2	2	2	2	5	2	2	3	2	4	1	2	2	2
1	3	2	2	1	4	1	1	1	1	2	2	5	83.33	83.33	83.33	1	2	2	2	2	3	5	2	2	1	2	1	2	1	2	1	1	1	1	2	1	2	2	1	5	1	1	2	4	4	1	1	1	2
2	3	4	2	2	4	1	1	1	1	2	#NULL!	#NULL!	#NULL!	#NULL!	#NULL!	1	2	2	3	2	3	2	2	1	1	1	1	1	1	1	1	1	1	1	2	2	2	2	2	5	1	2	2	2	4	1	2	2	2
2	3	3	4	1	4	1	1	1	1	2	#NULL!	#NULL!	#NULL!	#NULL!	#NULL!	1	2	2	2	2	2	3	2	1	1	1	1	1	1	1	1	1	1	1	2	2	2	2	2	5	2	2	2	2	4	1	2	2	2
1	2	4	4	1	4	1	1	1	1	2	#NULL!	#NULL!	#NULL!	#NULL!	#NULL!	1	2	2	2	2	2	3	2	1	1	1	1	1	1	1	1	1	1	1	2	2	2	2	2	5	1	2	2	2	4	1	2	2	2
2	3	2	4	1	4	1	1	1	1	1	#NULL!	#NULL!	#NULL!	#NULL!	#NULL!	1	1	5	1	2	2	4	2	2	1	2	1	2	2	2	1	2	1	1	2	1	1	1	1	5	1	1	1	1	4	1	1	1	3
2	2	2	3	2	2	1	1	1	1	2	2	4	#NULL!	#NULL!	#NULL!	2	2	2	2	2	2	3	3	1	1	1	1	2	1	1	1	1	1	1	2	2	2	2	2	3	2	2	2	2	4	2	2	2	2
2	2	2	4	2	1	1	1	1	1	2	2	4	#NULL!	#NULL!	#NULL!	1	2	2	2	1	1	2	3	1	1	1	1	1	2	1	2	1	1	1	2	2	2	3	2	3	2	2	1	2	4	1	2	1	2
1	2	3	3	2	4	1	1	1	1	2	3	3	#NULL!	#NULL!	#NULL!	1	2	2	3	1	2	3	4	1	1	1	1	2	1	1	1	1	1	1	2	2	3	2	2	5	3	1	1	2	3	1	2	2	1
1	2	3	3	2	4	1	1	1	1	2	#NULL!	3	#NULL!	#NULL!	#NULL!	1	2	2	3	1	2	3	4	1	1	1	1	2	1	1	1	1	1	1	2	2	3	2	2	5	3	1	1	2	3	1	2	2	1
2	2	3	3	2	4	1	1	1	1	2	3	3	#NULL!	#NULL!	#NULL!	1	2	2	3	1	2	3	4	1	1	1	1	2	2	1	1	1	1	1	2	2	3	2	2	5	3	1	1	2	3	1	2	2	1
1	1	1	4	2	2	1	1	1	1	2	3	9	70	70	70	1	2	2	1	2	2	2	1	1	1	1	1	2	2	2	1	1	1	1	2	4	1	2	1	4	2	1	1	1	3	1	1	1	1
1	3	4	3	1	2	1	1	1	1	2	3	7	76.67	76.67	76.67	1	2	2	2	2	3	3	2	2	1	1	1	2	2	2	2	1	1	1	1	4	2	2	1	3	2	2	3	3	3	1	1	2	2
2	2	3	3	2	3	1	1	1	1	2	2	6	80	80	80	2	3	3	3	3	4	4	2	1	1	2	1	2	2	2	1	1	1	1	2	2	2	2	1	3	2	2	3	2	4	2	1	2	2
2	3	4	1	2	2	1	1	1	1	2	2	2	93.33	93.33	93.33	2	2	3	3	4	3	4	2	1	1	1	1	2	1	1	1	1	1	1	2	1	2	2	2	4	2	2	3	2	3	2	1	1	2
1	3	3	1	2	3	1	1	1	1	2	3	5	83.33	83.33	83.33	2	2	1	2	4	3	4	3	2	1	1	1	2	1	1	1	1	1	1	2	1	2	2	2	4	2	2	3	3	4	2	2	2	2
2	3	4	1	2	2	1	1	1	1	2	3	5	83.33	83.33	83.33	2	2	2	3	4	2	4	3	2	1	1	1	1	1	1	1	1	1	1	2	2	1	2	2	3	2	2	4	2	4	2	2	2	2
1	2	2	3	1	1	1	1	1	1	2	3	4	#NULL!	#NULL!	#NULL!	1	1	2	2	4	3	3	2	1	1	1	1	1	1	1	1	1	1	1	2	2	2	2	2	4	2	2	3	2	4	2	2	2	2
1	2	2	2	2	2	1	1	1	1	2	3	4	86.67	86.67	86.67	1	2	2	2	3	4	3	3	2	1	1	1	2	2	1	1	1	1	1	2	2	2	2	1	4	2	2	3	3	4	2	1	2	1
1	2	1	2	2	4	1	1	1	1	2	2	6	80	80	80	2	2	2	4	4	4	3	2	2	1	1	1	2	2	1	1	1	1	1	2	1	1	2	2	3	2	2	3	2	3	2	2	2	2
2	3	3	1	1	4	1	1	1	1	2	3	12	86.67	86.67	86.67	2	2	1	4	5	4	4	2	2	1	2	1	2	1	2	1	2	1	1	2	2	1	2	1	5	2	2	3	2	4	1	1	1	1
1	2	1	4	1	4	1	1	1	1	1	3	4	86.67	86.67	86.67	1	2	2	3	4	2	4	2	2	1	1	1	2	2	2	1	1	1	1	2	2	2	2	1	5	1	1	4	3	4	1	1	2	2
1	2	4	4	2	4	1	1	1	1	2	3	3	90	90	90	1	1	4	5	5	3	4	2	2	1	2	1	2	2	2	1	1	1	1	1	2	3	1	1	1	2	4	4	3	4	2	2	3	3
2	3	2	2	2	2	1	1	1	1	2	1	4	#NULL!	#NULL!	#NULL!	1	2	1	2	1	2	3	3	1	1	1	1	1	2	2	2	2	1	1	2	2	3	3	2	3	2	2	2	2	4	1	2	2	2
2	2	1	3	1	4	1	1	1	1	2	2	4	#NULL!	#NULL!	#NULL!	1	2	2	1	1	3	3	3	1	1	1	1	2	1	1	1	1	1	1	2	2	2	3	3	3	2	2	2	2	4	1	2	2	2
2	3	3	1	2	4	1	1	1	1	2	3	5	#NULL!	#NULL!	#NULL!	1	2	2	2	1	1	3	3	1	1	1	1	2	1	1	1	1	1	1	2	2	2	2	2	3	3	2	2	3	3	1	2	2	2
1	2	2	5	1	2	1	1	1	1	1	2	3	#NULL!	#NULL!	#NULL!	1	2	2	2	1	1	3	2	1	1	1	1	2	2	2	2	2	1	1	2	3	3	4	2	4	2	1	2	2	4	1	1	2	2
1	3	3	2	2	2	1	1	1	1	2	2	2	#NULL!	#NULL!	#NULL!	1	2	2	2	1	1	3	3	1	1	1	1	2	1	1	1	1	1	1	2	3	2	2	2	3	2	2	3	2	4	1	2	2	2
2	3	4	1	2	4	1	1	1	1	2	3	5	#NULL!	#NULL!	#NULL!	1	2	2	2	1	1	3	3	#NULL!	#NULL!	#NULL!	#NULL!	#NULL!	#NULL!	#NULL!	#NULL!	#NULL!	#NULL!	#NULL!	#NULL!	2	2	2	2	3	3	2	2	3	3	1	2	2	2
2	3	2	2	2	2	1	1	1	1	2	3	4	#NULL!	#NULL!	#NULL!	1	2	1	2	1	2	3	3	1	1	1	1	1	2	2	2	2	1	1	2	2	3	3	2	3	2	2	2	2	4	1	2	2	2
1	3	3	2	2	2	1	1	1	1	2	2	2	#NULL!	#NULL!	#NULL!	1	2	2	2	1	1	3	3	1	1	1	1	2	1	1	1	1	1	1	2	3	2	2	2	3	2	2	3	2	4	1	2	2	2
2	3	2	2	2	2	1	1	1	1	2	3	4	#NULL!	#NULL!	#NULL!	1	2	1	2	1	2	3	3	1	1	1	1	1	2	2	2	2	1	1	2	2	3	3	2	3	2	2	2	2	4	1	2	2	2
2	3	4	1	2	4	1	1	1	1	2	3	5	#NULL!	#NULL!	#NULL!	1	2	2	2	1	1	3	3	#NULL!	#NULL!	#NULL!	#NULL!	#NULL!	#NULL!	#NULL!	#NULL!	#NULL!	#NULL!	#NULL!	#NULL!	2	2	2	2	3	3	2	2	3	3	1	2	2	2
1	3	3	2	2	2	1	1	1	1	2	2	2	#NULL!	#NULL!	#NULL!	1	2	2	2	1	1	3	3	1	1	1	1	2	1	1	1	1	1	1	2	3	2	2	2	3	2	2	3	2	4	1	2	2	2
2	2	1	3	1	4	1	1	1	1	2	2	4	#NULL!	#NULL!	#NULL!	1	2	2	1	1	3	3	3	1	1	1	1	2	1	1	1	1	1	1	2	2	2	3	3	3	2	2	2	2	4	1	2	2	2
2	3	2	2	2	2	1	1	1	1	2	4	3	#NULL!	#NULL!	#NULL!	1	2	1	2	1	2	3	3	1	1	1	1	1	2	2	2	2	1	1	2	2	3	3	2	3	2	2	2	2	4	1	2	2	2
2	3	2	2	2	2	1	1	1	1	2	3	4	#NULL!	#NULL!	#NULL!	1	2	1	2	1	2	3	3	1	1	1	1	1	2	2	2	2	1	1	2	2	3	3	2	3	2	2	2	2	4	1	2	2	2
1	3	3	2	2	2	1	1	1	1	2	2	2	#NULL!	#NULL!	#NULL!	1	2	2	2	1	1	3	3	1	1	1	1	2	1	1	1	1	1	1	2	3	2	2	2	3	2	2	3	2	4	1	2	2	2
2	2	1	3	1	4	1	1	1	1	2	2	4	#NULL!	#NULL!	#NULL!	1	2	2	1	1	3	3	3	1	1	1	1	2	1	1	1	1	1	1	2	2	2	3	3	3	2	2	2	2	4	1	2	2	2
1	2	2	5	1	2	1	1	1	1	1	2	3	#NULL!	#NULL!	#NULL!	1	2	2	2	1	1	3	2	1	1	1	1	2	2	2	2	2	1	1	2	2	2	3	2	4	2	1	2	2	4	1	1	2	2
2	3	2	2	2	2	1	1	1	1	2	3	4	#NULL!	#NULL!	#NULL!	1	2	1	2	1	2	3	3	1	1	1	1	1	2	2	2	2	1	1	2	2	3	3	2	3	2	2	2	2	4	1	2	2	2
1	2	2	5	1	2	1	1	1	1	1	2	3	#NULL!	#NULL!	#NULL!	1	2	2	2	1	1	3	2	1	1	1	1	2	2	2	2	2	1	1	2	3	3	4	2	4	2	1	2	2	4	1	1	2	2
2	2	1	3	1	4	1	1	1	1	2	2	4	#NULL!	#NULL!	#NULL!	1	2	2	1	1	3	3	3	1	1	1	1	2	1	1	1	1	1	1	2	2	2	3	3	3	2	2	2	2	4	1	2	2	2
1	2	4	4	1	2	1	1	1	1	2	2	2	#NULL!	#NULL!	#NULL!	1	2	2	2	1	2	3	3	1	1	1	1	2	1	1	1	1	1	1	2	2	2	1	2	3	2	2	2	2	3	1	2	2	2
2	2	1	3	1	4	1	1	1	1	2	2	4	#NULL!	#NULL!	#NULL!	1	2	2	1	1	3	3	3	1	1	1	1	2	1	1	1	1	1	1	2	2	2	3	3	3	2	2	2	2	4	1	2	2	2
2	2	1	3	1	4	1	1	1	1	2	2	4	#NULL!	#NULL!	#NULL!	1	2	2	1	1	3	3	3	1	1	1	1	2	1	1	1	1	1	1	2	2	2	3	3	3	2	2	2	2	4	1	2	2	2
2	3	2	4	2	1	1	1	1	1	2	2	4	#NULL!	#NULL!	#NULL!	1	2	2	2	1	1	2	3	1	1	1	1	1	2	1	2	1	1	1	2	2	2	3	2	3	2	2	1	2	4	1	2	1	2
2	2	2	4	2	1	1	1	1	1	2	2	4	#NULL!	#NULL!	#NULL!	1	2	2	2	1	1	2	3	1	1	1	1	1	2	1	2	1	1	1	2	2	2	3	2	3	2	2	1	2	4	1	2	1	2
2	2	3	3	2	2	1	1	1	1	2	2	4	#NULL!	#NULL!	#NULL!	2	2	2	2	2	2	3	3	1	1	1	1	2	2	1	1	1	1	1	2	2	2	2	2	3	2	2	2	2	4	2	2	2	2
2	2	2	2	2	2	1	1	1	1	2	2	5	#NULL!	#NULL!	#NULL!	2	2	1	3	2	2	3	2	1	1	1	1	2	2	2	1	1	1	1	2	2	2	3	2	4	2	2	3	2	4	2	2	2	2
2	2	2	5	2	2	1	1	1	1	2	2	3	#NULL!	#NULL!	#NULL!	1	2	2	2	1	2	2	2	1	1	1	1	2	2	2	2	2	1	1	2	1	2	2	2	3	2	2	2	3	4	1	2	2	2
2	2	3	3	2	2	1	1	1	1	2	2	4	#NULL!	#NULL!	#NULL!	2	2	2	2	2	2	3	3	1	1	1	1	1	2	2	1	1	1	1	2	2	2	2	2	3	2	2	2	2	4	2	2	2	2
2	2	2	4	2	1	1	1	1	1	2	2	4	#NULL!	#NULL!	#NULL!	1	2	2	2	1	1	2	3	1	1	1	1	1	2	1	2	1	1	1	2	2	2	3	2	3	2	2	1	2	4	1	2	1	2
2	3	4	1	2	4	1	1	1	1	2	3	5	#NULL!	#NULL!	#NULL!	1	2	2	2	1	1	3	3	1	1	1	1	1	1	1	1	1	1	1	2	2	2	2	2	3	3	2	2	3	3	1	2	2	2
1	2	3	3	2	4	1	1	1	1	2	3	2	#NULL!	#NULL!	#NULL!	1	2	2	3	1	2	3	4	1	1	1	1	2	1	1	1	1	1	1	2	2	3	2	2	5	3	1	1	2	3	1	2	2	1
1	2	4	4	2	2	1	1	1	1	2	1	2	#NULL!	#NULL!	#NULL!	1	2	2	2	1	2	3	3	1	1	1	1	2	1	1	1	1	1	1	2	2	2	1	2	3	2	2	2	2	3	1	2	2	2
2	2	2	5	2	2	1	1	1	1	2	3	3	#NULL!	#NULL!	#NULL!	1	2	2	2	1	2	2	2	1	1	1	1	2	2	2	2	2	1	1	2	1	2	2	2	3	2	2	2	3	4	1	2	2	2
2	2	2	4	2	1	1	1	1	1	2	2	4	#NULL!	#NULL!	#NULL!	1	2	2	2	1	1	2	3	1	1	1	1	1	2	1	2	1	1	1	2	2	2	3	2	3	2	2	1	2	4	1	2	1	2
2	3	4	1	2	4	1	1	1	1	2	3	5	#NULL!	#NULL!	#NULL!	1	2	2	2	1	1	3	3	1	1	1	1	1	1	1	1	1	1	1	2	2	2	2	2	3	3	2	2	3	3	1	2	2	2
1	2	3	3	2	4	1	1	1	1	2	3	2	#NULL!	#NULL!	#NULL!	1	2	2	3	1	2	3	4	1	1	1	1	2	1	1	1	1	1	1	2	2	3	2	2	5	3	1	1	2	3	1	2	2	1
2	2	3	3	2	2	1	1	1	1	2	2	4	#NULL!	#NULL!	#NULL!	2	2	2	2	2	2	3	3	1	1	1	1	2	2	1	1	1	1	1	2	2	2	2	2	3	2	2	2	2	4	2	2	2	2
1	2	2	5	2	2	1	1	1	1	1	2	3	#NULL!	#NULL!	#NULL!	1	2	2	2	1	1	2	2	1	1	1	1	2	2	2	2	2	1	1	2	3	3	4	2	4	2	1	2	2	4	1	1	2	2
2	2	4	2	2	2	1	1	1	1	2	2	4	#NULL!	#NULL!	#NULL!	1	2	2	2	1	2	3	3	1	1	1	1	2	1	1	1	1	1	1	2	2	2	2	2	3	2	1	2	2	3	1	2	2	2
2	2	3	3	2	2	1	1	1	1	2	2	4	#NULL!	#NULL!	#NULL!	2	2	2	2	2	2	3	3	1	1	1	1	2	2	1	1	1	1	1	2	2	2	2	2	3	2	2	2	2	4	2	2	2	2
2	2	3	3	2	2	1	1	1	1	2	2	4	#NULL!	#NULL!	#NULL!	1	2	2	2	1	2	3	3	1	1	1	1	2	1	1	1	1	1	1	2	2	2	2	2	3	2	1	2	2	3	1	2	2	2
2	3	4	1	2	4	1	1	1	1	2	2	5	#NULL!	#NULL!	#NULL!	1	2	2	2	1	1	3	3	1	1	1	1	1	1	1	1	1	1	1	2	2	2	2	2	3	3	2	2	3	3	1	2	2	2
2	2	1	3	2	1	1	1	1	1	2	2	4	#NULL!	#NULL!	#NULL!	1	2	2	2	1	1	2	3	1	1	1	1	1	2	1	2	1	1	1	2	2	2	3	2	3	2	2	1	2	4	1	2	1	2
2	2	3	3	2	2	1	1	1	1	2	2	4	#NULL!	#NULL!	#NULL!	2	2	2	2	2	2	3	3	1	1	1	1	2	2	1	1	1	1	1	2	2	2	2	2	3	2	2	2	2	4	2	2	2	2
2	2	3	3	2	2	1	1	1	1	2	2	4	#NULL!	#NULL!	#NULL!	1	2	2	2	1	2	3	3	1	1	1	1	2	1	1	1	1	1	1	2	2	2	2	2	3	2	1	2	2	3	1	2	2	2
2	2	2	4	2	1	1	1	1	1	2	2	4	#NULL!	#NULL!	#NULL!	1	2	2	2	1	1	2	3	1	1	1	1	1	2	1	2	1	1	1	2	2	2	3	2	3	2	2	1	2	4	2	2	3	2
1	2	4	4	1	2	1	1	1	1	2	2	2	#NULL!	#NULL!	#NULL!	1	2	2	2	1	2	3	3	1	1	1	1	2	1	1	1	1	1	1	2	2	2	1	2	3	2	2	2	2	3	1	2	2	2
2	2	2	5	1	2	1	1	1	1	2	2	3	#NULL!	#NULL!	#NULL!	1	2	2	2	1	2	2	2	1	1	1	1	2	2	2	2	2	1	1	2	1	2	2	2	3	2	2	2	3	4	1	2	2	2
1	2	3	4	1	2	1	1	1	1	2	#NULL!	#NULL!	#NULL!	#NULL!	#NULL!	1	2	2	2	1	2	4	4	1	1	1	1	2	1	1	1	1	1	1	2	2	2	1	2	4	2	2	2	2	4	1	2	2	2
2	2	4	3	2	2	1	1	1	1	2	2	4	#NULL!	#NULL!	#NULL!	1	2	2	2	1	2	3	3	1	1	1	1	2	1	1	1	1	1	1	2	2	2	2	2	3	2	1	2	2	3	1	2	2	2
2	2	2	3	2	2	1	1	1	1	2	2	4	#NULL!	#NULL!	#NULL!	1	2	2	2	1	2	3	3	1	1	1	1	2	1	1	1	1	1	1	2	2	2	2	2	3	2	1	2	2	3	1	2	2	2
1	2	4	4	2	2	1	1	1	1	2	2	2	#NULL!	#NULL!	#NULL!	1	2	2	2	1	2	3	3	1	1	1	1	2	1	1	1	1	1	1	2	2	2	1	2	3	2	2	2	2	3	1	2	2	2
2	2	2	5	1	2	1	1	1	1	2	2	3	#NULL!	#NULL!	#NULL!	1	2	2	2	1	2	2	2	1	1	1	1	2	2	2	2	2	1	1	2	1	2	2	2	3	2	2	2	3	4	1	2	2	2
2	2	2	5	1	2	1	1	1	1	2	3	3	#NULL!	#NULL!	#NULL!	1	2	2	2	1	2	2	2	1	1	1	1	2	2	2	2	2	1	1	2	2	2	2	3	4	#NULL!	#NULL!	#NULL!	#NULL!	#NULL!	#NULL!	#NULL!	#NULL!	#NULL!
2	2	2	4	2	4	1	1	1	1	2	#NULL!	#NULL!	#NULL!	#NULL!	#NULL!	1	2	2	2	1	3	3	2	1	1	1	1	1	1	1	1	1	1	1	2	2	2	2	2	4	1	2	2	3	4	1	2	2	2
2	3	3	4	1	4	1	1	1	1	2	#NULL!	#NULL!	#NULL!	#NULL!	#NULL!	1	2	2	1	1	3	3	2	1	1	1	1	1	1	1	1	1	1	1	2	1	2	2	2	4	1	2	2	3	4	1	2	2	2
1	3	4	1	1	4	1	1	1	1	2	#NULL!	#NULL!	#NULL!	#NULL!	#NULL!	1	2	1	2	1	3	3	3	2	1	1	1	1	1	1	1	1	1	1	2	1	1	2	2	4	1	2	2	2	4	1	2	2	2
2	3	4	2	2	4	1	1	1	1	2	#NULL!	#NULL!	#NULL!	#NULL!	#NULL!	1	2	2	2	1	3	3	3	1	1	1	1	1	1	1	1	1	1	2	2	2	2	2	3	4	1	2	2	2	4	1	2	2	2
2	2	2	4	1	4	1	1	1	1	2	#NULL!	#NULL!	#NULL!	#NULL!	#NULL!	1	2	2	2	1	3	3	3	1	1	1	1	1	1	1	1	1	1	1	2	2	2	2	1	4	1	2	2	3	4	1	2	2	1
1	2	4	2	2	4	1	1	1	1	2	#NULL!	#NULL!	#NULL!	#NULL!	#NULL!	1	2	2	2	1	2	2	1	1	1	1	1	1	1	1	1	1	1	1	2	1	1	2	2	4	1	2	2	2	3	1	2	2	2
1	2	2	2	1	4	1	1	1	1	2	#NULL!	#NULL!	#NULL!	#NULL!	#NULL!	1	2	1	2	2	3	3	2	1	1	1	1	1	1	1	1	1	1	1	2	2	2	2	2	4	1	1	2	3	4	1	2	2	1
2	3	4	1	2	4	1	1	1	1	2	#NULL!	#NULL!	#NULL!	#NULL!	#NULL!	1	2	1	2	1	3	3	2	1	1	1	1	1	1	1	1	1	1	1	2	2	2	3	2	4	1	1	2	2	3	1	2	1	1
1	2	4	4	1	4	1	1	1	1	2	#NULL!	#NULL!	#NULL!	#NULL!	#NULL!	1	2	1	2	1	3	3	2	1	1	1	1	1	1	1	1	1	1	1	2	2	2	2	2	4	1	2	2	2	4	1	2	2	1
2	3	3	1	1	4	1	1	1	1	2	#NULL!	#NULL!	#NULL!	#NULL!	#NULL!	1	2	1	2	1	3	3	2	1	1	1	1	1	1	1	1	1	1	1	2	1	2	2	2	5	2	1	2	2	3	1	2	2	2
2	3	4	1	2	4	1	1	2	1	2	2	5	91.67	91.67	91.67	1	4	1	3	4	4	5	2	2	1	2	1	2	1	2	1	1	1	2	2	2	2	2	1	4	2	2	2	2	3	1	1	1	1
2	3	2	2	1	4	1	2	1	1	2	2	10	83.33	83.33	83.33	1	3	2	3	1	2	4	2	2	1	2	1	2	1	2	1	1	1	1	2	3	4	2	2	2	2	2	4	2	4	1	1	1	1
1	2	3	4	2	4	1	1	1	1	2	#NULL!	#NULL!	#NULL!	#NULL!	#NULL!	1	2	1	2	1	3	3	2	1	1	1	1	1	1	1	1	1	1	1	2	2	3	2	2	4	1	2	2	3	4	1	2	2	2
1	3	3	4	1	4	1	1	1	1	2	#NULL!	#NULL!	#NULL!	#NULL!	#NULL!	1	2	1	2	1	3	3	2	1	1	1	1	1	1	1	1	1	1	1	2	1	2	3	2	4	1	2	2	2	3	1	2	2	1
2	2	4	4	2	4	1	1	1	1	2	#NULL!	#NULL!	#NULL!	#NULL!	#NULL!	1	2	2	2	1	3	3	2	1	1	1	1	1	1	1	1	1	1	1	2	1	2	2	3	5	1	2	2	2	4	1	2	2	2
1	2	1	4	1	4	1	1	1	1	2	#NULL!	#NULL!	#NULL!	#NULL!	#NULL!	1	2	2	2	1	3	3	2	1	1	1	1	1	1	1	1	1	1	1	2	2	2	2	2	4	1	2	2	2	4	1	2	2	1
2	3	2	2	1	4	1	1	1	1	2	#NULL!	#NULL!	#NULL!	#NULL!	#NULL!	1	2	2	2	1	3	3	2	1	1	1	1	1	1	1	1	1	1	1	2	2	3	2	2	5	1	2	2	2	5	1	2	2	2
2	3	2	4	2	4	1	1	1	1	2	#NULL!	#NULL!	#NULL!	#NULL!	#NULL!	1	2	1	2	1	3	3	2	1	1	1	1	1	1	1	1	1	1	1	2	2	2	3	3	5	1	2	2	3	4	1	2	2	1
2	3	4	2	2	4	1	1	1	1	2	#NULL!	#NULL!	#NULL!	#NULL!	#NULL!	1	2	2	2	1	3	3	2	1	1	1	1	1	1	1	1	1	1	1	2	1	1	2	2	3	2	2	2	3	4	1	2	2	1
1	3	3	2	2	4	1	1	1	1	2	#NULL!	#NULL!	#NULL!	#NULL!	#NULL!	1	2	2	2	1	3	3	2	1	1	1	1	1	1	1	1	1	1	1	2	1	2	2	1	4	1	2	2	3	4	1	2	2	1
2	3	2	4	2	4	1	1	1	1	2	#NULL!	#NULL!	#NULL!	#NULL!	#NULL!	1	2	2	2	2	3	3	2	1	1	1	1	1	1	1	1	1	1	1	2	1	2	2	2	5	1	2	2	2	4	1	2	2	2
2	3	2	4	1	4	1	1	1	1	2	#NULL!	#NULL!	#NULL!	#NULL!	#NULL!	1	2	1	2	1	3	3	2	1	1	1	1	1	1	1	1	1	1	1	2	2	2	2	2	4	1	1	2	3	4	1	2	2	1
2	3	3	1	2	4	1	1	1	1	2	#NULL!	#NULL!	#NULL!	#NULL!	#NULL!	1	2	1	2	1	3	3	2	1	1	1	1	1	1	1	1	1	1	1	2	1	2	2	2	5	1	2	2	3	4	1	2	2	1
2	3	4	4	1	4	1	1	1	1	2	#NULL!	#NULL!	#NULL!	#NULL!	#NULL!	1	2	1	2	2	3	3	2	1	1	1	1	1	1	1	1	1	1	1	2	1	2	2	2	4	1	2	2	3	4	1	2	1	1
1	3	2	4	2	4	1	1	1	1	2	#NULL!	#NULL!	#NULL!	#NULL!	#NULL!	1	2	2	2	1	3	3	2	1	1	1	1	1	1	1	1	1	1	1	2	1	2	3	3	4	1	2	2	3	4	1	2	2	1
1	3	3	4	1	4	1	1	1	1	2	#NULL!	#NULL!	#NULL!	#NULL!	#NULL!	1	2	1	1	1	3	3	3	1	1	1	1	1	1	1	1	1	1	1	2	1	2	2	2	4	1	1	1	2	4	1	2	2	1
2	3	2	4	2	4	1	1	1	1	2	#NULL!	#NULL!	#NULL!	#NULL!	#NULL!	1	2	1	2	1	2	3	2	1	1	1	1	1	1	1	1	1	1	1	2	1	2	2	2	5	1	2	2	1	3	1	2	2	2
2	3	4	2	2	4	1	1	1	1	2	#NULL!	#NULL!	#NULL!	#NULL!	#NULL!	1	2	1	2	1	3	3	2	1	1	1	1	1	1	1	1	1	1	1	2	1	1	2	2	5	1	1	2	3	3	1	2	2	1
2	3	4	4	1	4	1	1	1	1	2	#NULL!	#NULL!	#NULL!	#NULL!	#NULL!	1	2	1	2	1	3	3	2	1	1	1	1	1	1	1	1	1	1	1	2	2	1	1	1	4	2	2	2	2	3	1	2	2	2
2	3	4	4	2	4	1	1	1	1	2	#NULL!	#NULL!	#NULL!	#NULL!	#NULL!	1	2	1	2	2	3	3	2	1	1	1	1	1	1	1	1	1	1	1	2	1	2	2	2	5	2	2	2	2	4	1	2	2	1
2	3	2	2	2	4	1	1	1	1	2	#NULL!	#NULL!	#NULL!	#NULL!	#NULL!	1	2	2	2	2	2	3	3	1	1	1	1	1	1	1	1	1	1	1	2	1	2	2	2	4	2	2	2	2	3	1	2	1	2
1	3	2	2	2	4	1	1	1	1	2	#NULL!	#NULL!	#NULL!	#NULL!	#NULL!	1	2	2	2	1	3	3	2	1	1	1	1	1	1	1	1	1	1	1	2	1	1	1	2	4	2	2	1	3	4	1	2	1	1
2	3	3	1	2	4	1	1	1	1	2	#NULL!	#NULL!	#NULL!	#NULL!	#NULL!	1	2	1	2	1	3	3	2	1	1	1	1	1	1	1	1	1	1	1	2	2	2	2	3	5	1	2	2	2	5	1	2	1	1
1	3	2	4	1	4	1	1	1	1	2	#NULL!	#NULL!	#NULL!	#NULL!	#NULL!	1	2	2	2	2	3	3	2	1	1	1	1	1	1	1	1	1	1	1	2	1	2	2	2	4	1	2	2	2	3	1	2	2	1
2	2	2	4	1	4	1	1	1	1	2	#NULL!	#NULL!	#NULL!	#NULL!	#NULL!	1	2	2	2	2	3	3	3	1	1	1	1	1	1	1	1	1	1	1	2	1	2	2	3	4	2	2	2	2	3	1	2	1	1
2	3	4	2	2	4	1	1	1	1	2	#NULL!	#NULL!	#NULL!	#NULL!	#NULL!	1	2	2	2	2	3	3	2	1	1	1	1	1	1	1	1	1	1	1	2	1	2	2	2	5	2	2	2	3	4	1	2	1	2
2	3	3	2	2	4	1	1	1	1	2	#NULL!	#NULL!	#NULL!	#NULL!	#NULL!	1	2	1	2	2	3	3	2	1	1	1	1	1	1	1	1	1	1	1	2	1	2	2	2	5	1	2	2	2	4	1	2	2	1
1	3	3	4	2	4	1	1	1	1	2	#NULL!	#NULL!	#NULL!	#NULL!	#NULL!	1	2	2	3	2	2	3	3	1	1	1	1	1	1	1	1	1	1	1	2	2	3	2	2	4	1	1	2	3	3	1	2	1	1
2	2	4	4	2	4	1	1	1	1	2	#NULL!	#NULL!	#NULL!	#NULL!	#NULL!	1	2	2	3	2	2	3	3	1	1	1	1	1	1	1	1	1	1	1	2	1	2	2	2	5	2	2	2	3	3	1	2	2	1
2	3	4	4	1	4	1	1	1	1	2	#NULL!	#NULL!	#NULL!	#NULL!	#NULL!	1	2	1	2	2	3	3	2	1	1	1	1	1	1	1	1	1	1	1	2	1	2	2	2	5	2	2	2	2	3	1	2	1	2
2	3	2	1	1	4	1	1	1	1	2	#NULL!	#NULL!	#NULL!	#NULL!	#NULL!	1	2	1	2	2	3	3	3	1	1	1	1	1	1	1	1	1	1	1	2	1	2	2	2	5	2	2	2	2	3	1	2	2	1
2	3	3	4	1	4	1	1	1	1	2	#NULL!	#NULL!	#NULL!	#NULL!	#NULL!	1	2	2	3	2	3	3	3	1	1	1	1	1	1	1	1	1	1	1	2	2	2	2	2	5	2	3	2	2	3	1	2	2	2
2	3	2	3	2	2	1	1	1	1	2	#NULL!	#NULL!	#NULL!	#NULL!	#NULL!	1	2	2	3	1	1	4	3	1	1	1	1	1	1	1	1	1	1	1	2	2	2	2	2	3	2	2	3	3	3	2	2	2	2
2	3	3	3	2	4	1	1	1	1	2	2	1	#NULL!	#NULL!	#NULL!	1	2	2	3	1	1	4	3	1	1	1	1	1	1	1	1	1	1	1	2	2	2	2	2	3	2	2	2	2	4	1	2	2	2
2	3	2	3	2	4	1	1	1	1	2	2	4	#NULL!	#NULL!	#NULL!	1	2	2	2	1	1	3	2	1	1	1	1	1	1	1	1	1	1	1	2	2	2	2	2	4	2	2	2	3	4	1	2	2	2
2	3	4	1	2	2	1	1	1	1	2	3	4	#NULL!	#NULL!	#NULL!	1	2	1	3	1	1	4	3	1	1	1	1	1	1	1	1	1	1	1	2	2	2	2	1	3	3	3	2	2	4	2	2	2	2
2	3	4	2	2	4	1	1	1	1	2	2	3	#NULL!	#NULL!	#NULL!	2	2	3	3	1	1	4	3	1	1	1	1	1	1	1	1	1	1	1	2	2	2	2	2	4	2	2	2	3	3	1	1	1	1
2	3	3	3	2	4	1	1	1	1	2	2	1	#NULL!	#NULL!	#NULL!	1	2	2	3	1	1	4	3	1	1	1	1	1	1	1	1	1	1	1	2	2	2	2	2	3	2	2	2	2	4	1	2	2	2
2	3	4	2	2	4	1	1	1	1	2	2	3	#NULL!	#NULL!	#NULL!	2	2	3	3	2	2	4	3	1	1	1	1	1	1	1	1	1	1	1	2	2	2	2	2	4	2	2	2	3	3	1	1	1	1
2	3	4	2	2	4	1	1	1	1	2	2	3	#NULL!	#NULL!	#NULL!	1	2	2	3	1	1	4	3	1	1	1	1	1	1	1	1	1	1	1	2	2	2	2	2	4	2	1	2	3	4	1	2	2	2
2	3	4	1	2	2	1	1	1	1	2	3	4	#NULL!	#NULL!	#NULL!	1	2	1	3	1	1	4	3	1	1	1	1	1	1	1	1	1	1	1	2	2	2	2	1	3	3	3	2	2	4	2	2	2	2
2	3	3	3	2	4	1	1	1	1	2	2	1	#NULL!	#NULL!	#NULL!	1	2	2	3	1	1	4	3	1	1	1	1	1	1	1	1	1	1	1	2	2	2	2	2	3	2	2	2	2	4	1	2	2	2
1	3	3	2	2	2	1	1	1	1	2	2	2	#NULL!	#NULL!	#NULL!	1	2	2	2	1	1	3	3	1	1	1	1	1	1	1	1	1	1	1	2	2	2	2	2	3	2	2	2	3	3	1	2	2	2
1	3	2	3	2	1	1	1	1	1	2	2	2	#NULL!	#NULL!	#NULL!	1	2	2	3	1	2	4	3	1	1	1	1	1	1	1	1	1	1	1	2	2	2	2	2	3	1	2	2	2	3	2	2	2	2
2	3	4	2	2	4	1	1	1	1	2	2	3	#NULL!	#NULL!	#NULL!	1	2	2	3	1	1	4	3	1	1	1	1	1	1	1	1	1	1	1	2	2	2	2	2	4	2	1	2	3	4	1	2	2	2
2	2	3	3	2	4	1	1	1	1	2	2	2	#NULL!	#NULL!	#NULL!	2	2	2	1	2	2	3	2	1	1	1	2	2	2	1	1	1	1	2	2	2	2	2	2	2	2	2	2	3	4	1	2	2	2
1	3	3	3	2	1	1	1	1	1	2	2	4	#NULL!	#NULL!	#NULL!	1	2	2	3	1	2	3	2	1	1	1	1	2	1	1	1	1	1	1	2	2	2	2	2	2	1	2	2	2	3	1	2	2	2
2	3	4	3	2	4	1	1	1	1	2	2	2	#NULL!	#NULL!	#NULL!	1	2	2	2	2	2	3	3	1	1	1	1	1	1	1	1	1	1	1	2	1	2	2	2	2	1	2	2	2	3	1	2	2	2
2	2	2	3	1	1	1	1	1	1	2	2	3	#NULL!	#NULL!	#NULL!	1	2	2	2	2	1	4	2	1	1	1	1	1	1	1	1	1	1	1	2	1	2	2	2	2	1	2	2	2	3	1	2	2	2
2	2	2	5	1	2	1	1	1	1	2	2	2	#NULL!	#NULL!	#NULL!	1	2	2	2	2	2	3	3	1	1	1	1	1	1	1	1	1	1	1	2	2	2	2	2	2	1	2	2	2	3	1	2	2	2
2	3	3	2	2	2	1	1	1	1	2	2	3	#NULL!	#NULL!	#NULL!	1	2	2	2	2	1	3	3	1	1	1	1	1	1	1	1	1	1	1	2	1	2	2	2	2	2	2	2	2	4	1	2	2	2
2	2	4	2	2	4	1	1	1	1	2	2	2	#NULL!	#NULL!	#NULL!	1	2	2	3	1	1	3	3	1	1	1	1	1	1	1	1	1	1	1	2	1	2	2	2	2	1	2	2	2	4	1	2	2	2
2	3	3	3	2	2	1	1	1	1	2	2	2	#NULL!	#NULL!	#NULL!	2	2	2	1	2	3	4	3	1	1	1	1	1	1	1	1	1	1	1	2	2	2	2	2	2	1	3	2	3	3	1	2	2	2
2	2	2	3	1	1	1	1	1	1	2	2	3	#NULL!	#NULL!	#NULL!	1	2	2	2	2	1	4	2	1	1	1	1	1	1	1	1	1	1	1	2	1	2	2	2	2	1	2	2	2	3	1	2	2	2
2	3	4	2	2	4	1	1	1	1	2	2	2	#NULL!	#NULL!	#NULL!	1	2	2	3	1	1	3	3	1	1	1	1	1	1	1	1	1	1	1	2	1	2	2	2	2	1	2	2	2	4	1	2	2	2
1	3	4	3	2	4	1	1	1	1	2	2	4	#NULL!	#NULL!	#NULL!	1	2	2	3	4	2	4	2	1	1	1	1	1	1	1	1	2	1	1	1	2	2	2	3	4	2	2	2	2	3	1	3	2	2
2	2	2	5	2	2	1	1	1	1	2	2	2	#NULL!	#NULL!	#NULL!	1	2	2	2	2	2	3	3	1	1	1	1	1	1	1	1	1	1	1	2	2	2	2	2	2	1	2	2	2	3	1	2	2	2
2	2	2	4	1	2	1	1	1	1	2	2	3	#NULL!	#NULL!	#NULL!	2	2	1	2	1	1	3	3	1	1	1	1	1	1	1	1	1	1	1	2	2	2	2	2	4	2	2	2	2	3	1	2	2	2
2	3	3	3	2	4	1	1	1	1	2	2	1	#NULL!	#NULL!	#NULL!	1	2	2	3	1	1	4	3	1	1	1	1	1	1	1	1	1	1	1	2	2	2	2	2	3	2	2	2	2	4	1	2	2	2
2	2	3	4	2	1	1	1	1	1	2	2	2	#NULL!	#NULL!	#NULL!	1	2	1	2	1	1	4	3	1	1	1	1	1	1	1	1	1	1	1	2	3	3	3	3	3	1	1	3	3	3	1	2	2	2
2	3	2	3	2	4	1	1	1	1	2	2	4	#NULL!	#NULL!	#NULL!	1	2	2	2	1	1	3	2	1	1	1	1	1	1	1	1	1	1	1	2	#NULL!	#NULL!	#NULL!	#NULL!	#NULL!	#NULL!	#NULL!	#NULL!	#NULL!	#NULL!	1	2	2	2
2	3	2	3	2	4	1	1	1	1	2	2	4	#NULL!	#NULL!	#NULL!	1	2	2	2	1	1	3	2	1	1	1	1	1	1	1	1	1	1	1	2	2	2	2	2	4	2	2	2	3	4	1	2	2	2
1	3	2	3	2	1	1	1	1	1	2	2	2	#NULL!	#NULL!	#NULL!	1	2	2	3	1	2	4	3	1	1	1	1	1	1	1	1	1	1	1	2	2	2	2	2	3	2	2	2	2	3	1	2	2	2
1	3	2	3	2	1	1	1	1	1	2	2	2	#NULL!	#NULL!	#NULL!	1	2	2	3	1	2	4	3	1	1	1	1	1	1	1	1	1	1	1	2	2	2	2	2	3	2	2	2	2	3	1	2	2	2
2	3	4	2	2	4	1	1	1	1	2	2	3	#NULL!	#NULL!	#NULL!	1	2	2	3	1	1	4	3	1	1	1	1	1	1	1	1	1	1	1	1	2	2	2	2	4	2	1	2	3	4	1	2	2	2
1	3	2	3	2	1	1	1	1	1	2	2	2	#NULL!	#NULL!	#NULL!	1	2	2	3	1	2	4	3	1	1	1	1	1	1	1	1	1	1	1	2	2	2	2	2	3	2	2	2	2	3	1	2	2	2
1	3	3	2	2	2	1	1	1	1	2	2	2	#NULL!	#NULL!	#NULL!	1	2	2	2	1	1	3	3	1	1	1	1	1	1	1	1	1	1	1	2	2	2	2	2	3	2	2	2	3	3	1	2	2	2
2	3	4	2	2	4	1	1	1	1	2	2	3	#NULL!	#NULL!	#NULL!	1	2	2	3	1	1	4	3	1	1	1	1	1	1	1	1	1	1	1	1	2	2	2	2	4	2	1	2	3	4	1	2	2	2
2	3	4	2	2	4	1	1	1	1	2	2	2	#NULL!	#NULL!	#NULL!	1	2	2	3	1	1	4	3	1	1	1	1	1	1	1	1	1	1	1	2	2	2	2	2	3	2	2	2	3	4	1	2	2	2
2	3	4	2	2	4	1	1	1	1	2	2	3	#NULL!	#NULL!	#NULL!	1	2	2	3	1	1	4	3	1	1	1	1	1	1	1	1	1	1	1	1	2	2	2	2	4	2	1	2	3	4	1	2	2	2
2	3	2	3	2	2	1	1	1	1	2	2	2	#NULL!	#NULL!	#NULL!	1	2	2	3	1	1	4	3	1	1	1	1	1	1	1	1	1	1	1	2	2	2	2	2	3	2	2	3	3	3	4	4	4	4
2	3	4	2	2	4	1	1	1	1	2	2	3	#NULL!	#NULL!	#NULL!	2	2	3	3	1	1	4	3	1	1	1	1	1	1	1	1	1	1	1	2	2	2	2	2	4	2	2	2	3	3	1	1	1	1
2	3	4	2	2	4	1	1	1	1	2	2	2	#NULL!	#NULL!	#NULL!	1	2	2	3	1	1	4	3	1	1	1	1	1	1	1	1	1	1	1	2	2	2	2	2	3	2	2	2	3	4	1	2	2	2
2	3	4	2	2	4	1	1	1	1	2	2	2	#NULL!	#NULL!	#NULL!	1	2	2	3	1	1	4	3	1	1	1	1	1	1	1	1	1	1	1	2	2	2	2	2	3	2	2	2	3	4	1	2	2	2
2	3	3	2	2	4	1	1	1	1	2	2	3	#NULL!	#NULL!	#NULL!	1	2	2	2	2	2	4	3	1	1	1	1	1	1	1	1	1	1	1	2	2	2	1	2	3	2	2	2	2	4	1	2	2	2
2	3	3	2	2	4	1	1	1	1	2	2	3	#NULL!	#NULL!	#NULL!	1	2	2	2	2	2	4	3	1	1	1	1	1	1	1	1	1	1	1	2	2	2	1	2	3	2	2	2	2	4	1	2	2	2
2	3	4	3	2	4	1	1	1	1	2	2	2	#NULL!	#NULL!	#NULL!	2	2	2	2	2	2	3	3	1	1	1	1	1	1	1	1	1	1	1	2	2	3	3	3	3	2	2	2	3	3	1	2	2	2
2	3	3	3	2	2	1	1	1	1	2	2	2	#NULL!	#NULL!	#NULL!	2	2	2	1	2	3	4	3	1	1	1	1	1	1	1	1	1	1	1	2	2	2	2	2	2	1	3	2	3	3	1	2	2	2
2	2	2	5	1	2	1	1	1	1	2	2	2	#NULL!	#NULL!	#NULL!	1	2	2	2	2	2	3	3	1	1	1	1	1	1	1	1	1	1	1	2	2	2	2	2	2	1	2	2	2	3	1	2	2	2
1	3	1	3	1	2	1	1	1	1	2	2	1	#NULL!	#NULL!	#NULL!	2	2	2	2	1	1	3	4	1	1	1	1	1	1	1	1	1	1	1	2	1	2	2	2	3	2	2	2	1	2	1	2	2	2
2	3	4	3	2	4	1	1	1	1	2	2	2	#NULL!	#NULL!	#NULL!	1	2	2	2	2	2	3	3	1	1	1	1	1	1	1	1	1	1	1	2	1	2	2	2	2	1	2	2	2	3	1	2	2	2
1	2	2	4	1	2	1	1	1	1	2	2	3	#NULL!	#NULL!	#NULL!	1	2	2	3	1	1	3	2	1	1	1	1	1	1	1	2	2	1	1	2	2	2	3	2	4	2	2	2	2	3	2	3	1	2
2	3	4	3	2	4	1	1	1	1	2	2	2	#NULL!	#NULL!	#NULL!	1	2	2	2	2	2	3	3	1	1	1	1	1	1	1	1	1	1	1	2	1	2	2	2	2	1	2	2	2	3	1	2	2	2
2	2	4	3	2	4	1	1	1	1	2	2	2	#NULL!	#NULL!	#NULL!	2	2	2	1	2	2	3	2	1	1	1	2	2	2	1	1	1	1	2	2	2	2	2	2	2	2	2	2	3	4	1	2	2	2
2	2	4	2	2	4	1	1	1	1	2	2	2	#NULL!	#NULL!	#NULL!	1	2	2	3	1	1	3	3	1	1	1	1	1	1	1	1	1	1	1	2	1	2	2	2	2	1	2	2	2	4	1	2	2	2
2	2	4	3	2	4	1	1	1	1	2	2	2	#NULL!	#NULL!	#NULL!	2	2	2	1	2	2	3	2	1	1	1	2	2	2	1	1	1	1	2	2	2	2	2	2	2	2	2	2	3	4	1	2	2	2
1	3	2	3	2	4	1	1	1	2	1	1	1	#NULL!	#NULL!	#NULL!	1	2	2	3	1	2	4	3	1	1	1	2	2	1	1	1	2	1	1	2	2	3	3	3	4	2	1	2	2	4	1	2	2	2
2	3	4	3	2	4	1	1	1	1	2	2	2	#NULL!	#NULL!	#NULL!	1	2	2	2	2	2	3	3	1	1	1	1	1	1	1	1	1	1	1	2	1	2	2	2	2	1	2	2	2	3	1	2	2	2
2	2	4	3	2	4	1	1	1	1	2	2	2	#NULL!	#NULL!	#NULL!	2	2	2	1	2	2	3	2	1	1	1	2	2	2	1	1	1	1	2	2	2	2	2	2	2	2	2	2	3	4	1	2	2	2
1	2	2	4	1	2	1	1	1	1	2	2	3	#NULL!	#NULL!	#NULL!	1	2	2	3	1	1	3	2	1	1	1	1	1	1	1	2	2	1	1	2	2	2	3	2	4	2	2	2	2	3	2	3	1	2
2	2	4	3	2	4	1	1	1	1	2	2	2	#NULL!	#NULL!	#NULL!	2	2	2	1	2	2	3	2	1	1	1	2	2	2	1	1	1	1	2	2	2	2	2	2	2	2	2	2	3	4	1	2	2	2
1	2	2	4	1	2	1	1	1	1	2	2	3	#NULL!	#NULL!	#NULL!	1	2	2	3	1	1	3	2	1	1	1	1	1	1	1	2	2	1	1	2	2	2	3	2	4	2	2	2	2	3	2	3	1	2
2	2	3	3	2	4	1	1	1	1	2	2	2	#NULL!	#NULL!	#NULL!	2	2	2	2	1	2	3	3	1	1	1	1	1	1	1	1	1	1	1	2	1	2	2	2	4	1	2	2	2	3	1	2	2	2
2	2	2	5	1	2	1	1	1	1	2	2	2	#NULL!	#NULL!	#NULL!	1	2	2	2	2	2	3	3	1	1	1	1	1	1	1	1	1	1	1	2	2	2	2	2	2	1	2	2	2	3	1	2	2	2
1	3	1	3	1	2	1	1	1	1	2	2	1	#NULL!	#NULL!	#NULL!	2	2	2	2	1	1	3	4	1	1	1	1	1	1	1	1	1	1	1	2	1	2	2	2	3	2	2	2	1	2	1	2	2	2
2	2	4	3	2	4	1	1	1	1	2	2	2	#NULL!	#NULL!	#NULL!	2	2	2	1	2	2	3	2	1	1	1	2	2	2	1	1	1	1	2	2	2	2	2	2	2	2	2	2	3	4	1	2	2	2
1	3	4	3	2	4	1	1	1	1	2	2	4	#NULL!	#NULL!	#NULL!	1	2	2	3	4	2	4	2	1	1	1	1	1	1	1	1	2	1	1	1	2	2	2	3	4	2	2	2	2	3	1	3	2	2
2	3	4	2	2	4	1	1	1	1	2	2	2	#NULL!	#NULL!	#NULL!	1	2	2	3	1	1	4	3	1	1	1	1	1	1	1	1	1	1	1	2	2	2	2	2	3	2	2	2	3	4	1	2	2	2
2	3	4	2	2	4	1	1	1	1	2	2	3	#NULL!	#NULL!	#NULL!	2	2	3	3	1	1	4	3	1	1	1	1	1	1	1	1	1	1	1	2	2	2	2	2	4	2	2	2	3	3	1	1	1	1
2	3	4	2	2	4	1	1	1	1	2	2	3	#NULL!	#NULL!	#NULL!	2	2	3	3	1	1	4	3	1	1	1	1	1	1	1	1	1	1	1	2	2	2	2	2	4	2	2	2	3	3	1	1	1	1
1	3	3	4	1	2	1	1	1	1	2	2	4	#NULL!	#NULL!	#NULL!	1	2	2	3	1	1	4	3	1	1	1	1	1	1	1	1	1	1	1	2	2	2	2	2	3	2	2	2	3	4	1	2	2	2
1	3	3	2	2	2	1	1	1	1	2	2	2	#NULL!	#NULL!	#NULL!	1	2	2	2	1	1	3	3	1	1	1	1	1	1	1	1	1	1	1	2	2	2	2	2	3	2	2	2	3	3	1	2	2	2
2	2	4	4	2	1	1	1	1	1	2	2	2	#NULL!	#NULL!	#NULL!	1	2	1	2	1	1	4	3	1	1	1	1	1	1	1	1	1	1	1	2	3	3	3	3	3	2	2	3	3	3	1	2	2	2
2	3	3	3	2	4	1	1	1	1	2	3	2	#NULL!	#NULL!	#NULL!	2	2	1	2	2	2	2	3	1	1	1	1	1	1	1	1	1	1	1	2	#NULL!	#NULL!	#NULL!	#NULL!	#NULL!	#NULL!	#NULL!	#NULL!	#NULL!	#NULL!	#NULL!	#NULL!	#NULL!	#NULL!
2	3	2	3	2	2	1	1	1	1	2	2	2	#NULL!	#NULL!	#NULL!	1	2	2	3	1	1	4	3	1	1	1	1	1	1	1	1	1	1	1	2	2	2	2	2	3	2	2	3	3	3	2	2	2	2
2	3	4	3	2	2	1	1	1	1	2	2	3	#NULL!	#NULL!	#NULL!	1	2	2	3	1	1	4	3	1	1	1	1	1	1	1	1	1	1	1	2	2	2	2	2	3	2	2	2	3	4	1	2	2	2
2	3	4	2	2	2	1	1	1	1	2	2	2	#NULL!	#NULL!	#NULL!	1	2	2	3	1	1	4	3	1	1	1	1	1	1	1	1	1	1	1	2	2	2	2	2	3	2	2	2	3	4	1	2	2	2
2	2	2	4	2	2	1	1	1	1	2	2	3	#NULL!	#NULL!	#NULL!	2	2	1	2	1	1	3	3	1	1	1	1	1	1	1	1	1	1	1	2	2	2	2	2	4	2	2	2	2	3	1	2	2	2
2	2	2	5	2	2	1	1	1	1	2	2	2	#NULL!	#NULL!	#NULL!	1	2	2	2	2	2	3	2	1	1	1	1	1	2	1	2	2	1	1	2	2	2	2	3	3	2	2	2	3	3	1	2	2	2
2	3	3	2	2	4	1	1	1	1	2	2	3	#NULL!	#NULL!	#NULL!	1	2	2	2	2	2	4	3	1	1	1	1	1	1	1	1	1	1	1	2	2	2	1	2	3	2	2	2	2	4	1	2	2	2
2	3	4	2	2	4	1	1	1	1	2	2	3	#NULL!	#NULL!	#NULL!	2	2	3	3	1	1	4	3	1	1	1	1	1	1	1	1	1	1	1	2	2	2	2	2	4	2	2	2	3	3	1	1	1	1
1	2	4	4	2	4	1	1	1	1	2	3	4	#NULL!	#NULL!	#NULL!	2	2	2	2	1	1	4	3	1	1	1	1	1	1	1	1	1	1	1	1	2	2	2	2	3	2	2	3	2	3	1	2	2	2
1	3	3	4	1	2	1	1	1	1	2	2	4	#NULL!	#NULL!	#NULL!	1	2	2	3	1	1	4	3	1	1	1	1	1	1	1	1	1	1	1	2	2	2	2	2	3	2	2	2	3	4	1	2	2	2
2	3	4	1	2	2	1	1	1	1	2	3	4	#NULL!	#NULL!	#NULL!	1	2	1	3	1	1	4	3	1	1	1	1	1	1	1	1	1	1	1	2	2	2	2	1	3	3	3	2	2	4	2	2	2	2
2	3	2	3	2	2	1	1	1	1	2	2	2	#NULL!	#NULL!	#NULL!	1	2	2	3	1	1	4	3	1	1	1	1	1	1	1	1	1	1	1	2	2	2	2	2	3	2	2	3	3	3	2	2	2	2
2	2	4	4	2	4	1	1	1	1	2	3	4	#NULL!	#NULL!	#NULL!	2	2	2	2	1	1	4	3	1	1	1	1	1	1	1	1	1	1	1	1	2	2	2	2	3	2	2	3	2	3	1	2	2	2
1	2	2	5	1	2	1	1	1	1	1	1	1	#NULL!	#NULL!	#NULL!	1	2	2	3	1	1	3	2	1	1	1	1	1	2	1	2	2	1	1	2	3	3	4	3	4	1	2	2	2	4	1	2	2	1
2	3	2	5	1	2	1	1	1	1	2	2	2	#NULL!	#NULL!	#NULL!	1	2	2	2	2	2	3	2	1	1	1	1	1	2	1	2	2	1	1	2	2	2	2	3	3	2	2	2	3	3	1	2	2	2
1	2	4	4	2	4	1	1	1	1	2	3	4	#NULL!	#NULL!	#NULL!	2	2	2	2	1	1	4	3	1	1	1	1	1	1	1	1	1	1	1	1	2	2	2	2	3	2	2	3	2	3	1	2	2	2
1	3	3	4	1	2	1	1	1	1	2	2	4	#NULL!	#NULL!	#NULL!	1	2	2	3	1	2	4	3	1	1	1	1	1	1	1	1	1	1	1	2	2	2	2	2	3	2	2	2	3	4	1	2	2	2
2	3	4	1	2	2	1	1	1	1	2	3	4	#NULL!	#NULL!	#NULL!	1	2	1	3	1	1	4	3	1	1	1	1	1	1	1	1	1	1	1	2	2	2	2	1	3	3	3	2	2	4	2	2	2	2
2	3	3	2	2	4	1	1	1	1	2	2	3	#NULL!	#NULL!	#NULL!	1	2	2	2	2	2	4	3	1	1	1	1	1	1	1	1	1	1	1	2	2	2	1	2	3	2	2	2	2	4	1	2	2	2
2	2	2	4	1	2	1	1	1	1	2	2	3	#NULL!	#NULL!	#NULL!	2	2	1	2	1	1	3	3	1	1	1	1	1	1	1	1	1	1	1	2	2	2	2	2	4	2	2	2	2	3	1	2	2	2
2	3	2	3	2	2	1	1	1	1	2	2	2	#NULL!	#NULL!	#NULL!	1	2	2	3	1	1	4	3	1	1	1	1	1	1	1	1	1	1	1	2	2	2	2	2	4	2	2	3	3	3	2	2	2	2
1	3	4	3	2	4	1	1	1	1	2	3	2	#NULL!	#NULL!	#NULL!	2	2	2	3	1	2	3	3	1	1	1	1	1	1	1	1	1	1	1	2	3	2	3	3	3	2	2	2	2	4	2	1	2	2
2	2	4	4	2	1	1	1	1	1	2	2	2	#NULL!	#NULL!	#NULL!	2	2	2	3	1	2	3	3	1	1	1	1	1	1	1	1	1	1	1	2	3	2	3	3	3	2	2	2	2	4	2	1	2	2
2	2	4	4	2	1	1	1	1	1	2	2	2	#NULL!	#NULL!	#NULL!	1	2	1	2	1	1	4	3	1	1	1	1	1	1	1	1	1	1	1	2	3	3	3	3	3	2	2	3	3	3	1	2	2	2
2	3	2	3	2	4	1	1	1	1	2	2	4	#NULL!	#NULL!	#NULL!	1	2	2	2	1	1	3	2	1	1	1	1	1	1	1	1	1	1	1	2	2	2	2	3	4	2	2	2	2	4	1	2	2	2
2	3	3	2	2	4	1	1	1	1	2	2	3	#NULL!	#NULL!	#NULL!	1	2	2	2	2	2	4	3	1	1	1	1	1	1	1	1	1	1	1	2	2	2	1	2	3	2	2	2	2	4	1	2	2	2
2	3	2	3	2	4	1	1	1	1	2	2	4	#NULL!	#NULL!	#NULL!	1	2	2	2	1	1	3	2	1	1	1	1	1	1	1	1	1	1	1	2	2	2	2	2	4	2	2	2	3	4	1	2	2	2
2	3	3	2	2	4	1	1	1	1	2	2	3	#NULL!	#NULL!	#NULL!	1	2	2	2	2	2	4	3	1	1	1	1	1	1	1	1	1	1	1	2	2	2	1	2	3	2	2	2	2	4	1	2	2	2
2	3	3	3	2	4	1	1	1	1	2	2	1	#NULL!	#NULL!	#NULL!	1	2	2	3	1	1	4	3	1	1	1	1	1	1	1	1	1	1	1	2	2	2	2	2	3	2	2	2	2	4	1	2	2	2
1	2	2	5	1	2	1	1	1	1	1	1	1	#NULL!	#NULL!	#NULL!	1	2	2	3	1	1	3	2	1	1	1	1	1	2	1	2	2	1	1	2	3	3	4	3	4	1	2	2	2	4	1	2	2	1
2	3	2	3	2	4	1	1	1	1	2	2	4	#NULL!	#NULL!	#NULL!	1	2	2	2	1	1	3	2	1	1	1	1	1	1	1	1	1	1	1	2	2	2	2	2	4	2	2	2	3	4	1	2	2	2
1	2	4	4	2	4	1	1	1	1	2	3	4	#NULL!	#NULL!	#NULL!	2	2	2	2	1	1	4	3	1	1	1	1	1	1	1	1	1	1	1	1	2	2	2	2	3	2	2	3	2	3	1	2	2	2
1	2	4	4	2	4	1	1	1	1	2	3	4	#NULL!	#NULL!	#NULL!	2	2	2	2	1	1	4	3	1	1	1	1	1	1	1	1	1	1	1	1	2	2	2	2	3	2	2	3	2	3	1	2	2	2
1	3	4	3	2	4	1	1	1	1	2	3	2	#NULL!	#NULL!	#NULL!	2	2	2	3	1	2	3	3	1	1	1	1	1	1	1	1	1	1	1	2	3	2	3	3	3	2	2	2	2	4	2	1	2	2
#NULL!	3	3	3	2	4	1	1	1	1	2	3	2	0	0	0	2	2	1	2	2	2	2	3	1	1	1	1	1	1	1	1	1	1	1	2	2	2	2	2	4	2	2	2	3	3	1	3	2	2
1	2	2	3	1	4	1	1	1	1	2	#NULL!	#NULL!	0	0	0	1	2	1	1	1	2	3	2	1	2	1	1	1	1	1	1	1	1	1	2	2	2	1	2	4	1	2	3	3	4	1	2	2	2
2	3	3	2	2	4	1	1	2	1	2	2	5	83.33	83.33	83.33	1	2	2	4	4	4	3	2	1	2	1	2	2	1	2	1	1	1	1	2	1	1	1	1	4	1	1	2	2	4	1	1	1	1
2	2	3	1	2	4	1	1	1	1	2	2	0	100	100	100	1	4	2	3	4	3	4	3	1	1	1	2	2	1	2	1	1	1	1	2	2	2	2	1	4	1	1	1	3	4	1	1	1	2
2	2	2	3	2	4	1	1	1	1	2	3	4	86.67	86.67	86.67	2	2	2	4	4	3	3	2	2	1	2	1	2	1	2	1	1	1	1	2	1	2	2	1	4	2	2	3	2	4	1	1	2	2
2	2	3	3	2	4	1	1	1	1	2	2	8	73.33	73.33	73.33	1	2	3	4	4	4	3	2	2	1	1	1	2	2	2	1	1	1	1	2	1	2	2	1	4	1	2	2	2	2	2	2	2	2
2	2	2	3	2	4	1	1	1	1	2	3	4	86.67	86.67	86.67	1	2	4	3	2	2	4	2	2	1	1	1	2	2	2	1	1	1	1	2	1	1	1	1	4	2	1	1	2	1	1	2	2	2
1	3	3	1	2	4	1	1	1	1	2	2	6	90	90	90	1	2	2	4	4	3	3	2	2	1	1	1	2	2	2	1	1	1	1	1	2	2	2	1	4	1	2	2	2	2	1	1	1	2
2	2	3	1	2	4	1	1	1	1	2	#NULL!	#NULL!	#NULL!	#NULL!	#NULL!	1	2	2	2	4	4	3	2	#NULL!	#NULL!	#NULL!	#NULL!	#NULL!	#NULL!	#NULL!	#NULL!	#NULL!	#NULL!	#NULL!	#NULL!	1	2	2	2	4	2	2	1	2	2	2	1	2	2
2	3	4	1	2	4	1	1	1	2	2	3	4	#NULL!	#NULL!	#NULL!	1	2	2	4	4	2	4	2	2	1	2	1	2	1	2	1	1	1	1	1	4	1	1	1	5	1	1	1	2	4	1	1	1	1
1	3	3	2	2	4	1	1	1	1	1	3	4	86.67	86.67	86.67	1	2	2	4	4	3	4	1	2	1	2	1	2	1	2	1	1	1	1	2	2	1	2	1	5	1	2	3	2	2	1	1	1	1
2	3	3	1	2	4	1	1	1	1	2	2	5	83.33	83.33	83.33	2	3	2	4	4	4	3	2	2	1	1	1	2	1	2	1	1	1	1	2	1	2	2	2	4	2	2	4	2	4	1	1	1	2
1	3	2	2	1	4	1	1	1	1	2	2	6	80	80	80	2	2	2	4	4	2	3	3	2	1	1	1	2	2	2	1	2	1	1	1	2	2	3	1	4	2	2	2	2	2	1	1	2	2
1	2	4	1	2	4	1	1	1	1	2	3	4	86.67	86.67	86.67	2	3	2	4	4	4	2	2	1	1	1	1	2	2	2	1	1	1	1	2	1	2	2	2	2	2	2	4	3	4	1	2	2	2
2	1	1	5	2	4	1	1	1	1	2	#NULL!	#NULL!	#NULL!	#NULL!	#NULL!	1	1	5	3	4	2	3	2	2	1	2	1	2	2	2	1	1	1	1	2	1	2	1	1	4	1	2	4	1	4	1	1	1	2
2	2	1	4	1	4	1	1	1	1	2	#NULL!	#NULL!	#NULL!	#NULL!	#NULL!	1	2	1	2	1	3	3	3	1	1	1	1	1	1	1	1	1	1	1	2	2	2	2	2	4	2	2	3	2	4	1	2	1	1
2	2	1	2	2	4	1	1	1	1	2	2	6	90	90	90	1	2	2	3	4	3	4	2	2	1	2	1	2	1	2	1	1	1	1	2	4	1	1	1	5	1	1	1	3	1	1	1	1	1
2	3	4	1	2	4	1	1	1	1	2	2	6	90	#NULL!	#NULL!	1	2	3	4	4	3	2	1	2	1	1	1	2	2	2	1	1	1	1	2	1	1	2	2	3	1	1	2	1	2	1	2	2	2
1	3	4	2	2	4	1	1	1	1	2	3	4	86.67	#NULL!	#NULL!	1	2	2	4	4	4	3	2	2	1	1	1	2	1	1	1	1	1	1	2	1	2	2	2	4	1	2	2	2	2	1	2	2	2
2	1	1	4	2	4	1	1	1	1	2	2	5	83.33	#NULL!	#NULL!	1	2	1	2	4	3	2	2	2	1	1	1	2	1	1	1	1	1	1	2	1	2	2	2	2	1	2	2	2	2	1	1	2	2
1	3	3	1	1	4	1	1	1	1	2	3	4	86.67	#NULL!	#NULL!	1	2	1	3	3	3	3	1	2	1	1	1	2	2	1	1	1	1	1	2	1	2	2	2	4	1	2	2	2	3	2	2	2	2
1	2	1	1	2	4	1	1	1	1	2	3	3	90	#NULL!	#NULL!	1	2	2	2	2	2	2	4	1	1	1	1	2	2	2	1	1	1	1	2	1	2	2	2	4	1	1	2	2	3	2	2	2	2
2	1	1	4	2	4	1	1	1	1	2	2	6	90	90	#NULL!	1	2	2	2	2	2	1	2	1	1	1	1	2	2	2	1	1	1	1	2	2	2	2	1	4	1	2	2	2	2	2	2	1	1
1	2	4	4	2	4	1	1	1	1	2	2	7	88.33	#NULL!	#NULL!	1	2	2	4	4	4	3	2	1	1	1	1	2	2	2	1	1	1	1	1	1	2	2	2	2	2	1	2	3	3	1	2	2	2
2	3	4	2	1	4	1	1	1	1	2	2	6	80	#NULL!	#NULL!	2	3	1	3	4	4	3	3	2	1	1	1	2	2	1	1	1	1	1	2	2	1	1	1	2	2	2	2	2	3	1	2	2	2
2	3	3	1	2	4	1	1	1	1	2	2	5	83.33	#NULL!	#NULL!	2	3	2	3	4	3	3	3	2	1	1	1	2	2	1	1	1	1	1	2	1	1	1	1	4	2	2	3	2	3	2	2	2	3
2	3	3	4	2	4	1	1	1	1	2	#NULL!	#NULL!	#NULL!	#NULL!	#NULL!	1	2	1	3	1	2	3	3	1	1	1	1	1	1	1	1	1	1	1	2	2	3	2	2	5	2	2	2	2	3	1	2	2	1
2	2	1	4	1	4	1	1	1	1	2	#NULL!	#NULL!	#NULL!	#NULL!	#NULL!	1	2	2	2	2	3	3	3	1	1	1	1	1	1	1	1	1	1	1	2	1	2	2	2	5	2	2	2	2	3	1	2	2	2
2	3	4	4	2	4	1	1	1	1	2	#NULL!	#NULL!	#NULL!	#NULL!	#NULL!	1	2	1	3	2	3	3	3	1	1	1	1	1	1	1	1	1	1	1	2	2	3	2	2	4	2	2	2	2	3	1	2	2	2
1	3	4	4	1	4	1	1	1	1	2	#NULL!	#NULL!	#NULL!	#NULL!	#NULL!	1	2	1	2	2	3	3	3	1	1	1	1	1	1	1	1	1	1	1	2	1	2	2	2	5	2	2	2	3	3	1	2	2	2
2	2	2	4	2	4	1	1	1	1	2	#NULL!	#NULL!	#NULL!	#NULL!	#NULL!	#NULL!	#NULL!	#NULL!	#NULL!	#NULL!	#NULL!	#NULL!	#NULL!	1	1	1	1	1	1	1	1	1	1	1	2	1	2	2	3	5	2	2	2	2	4	1	2	2	1
2	3	4	2	2	4	1	1	1	1	2	#NULL!	#NULL!	#NULL!	#NULL!	#NULL!	1	2	2	2	2	3	3	3	1	1	1	1	1	1	1	1	1	1	1	2	2	2	3	3	5	2	2	2	2	4	1	2	1	1
2	3	4	4	2	4	1	1	1	1	2	#NULL!	#NULL!	#NULL!	#NULL!	#NULL!	1	2	2	3	4	2	3	2	1	1	1	1	1	1	1	1	1	1	1	2	2	2	2	2	5	2	2	2	2	4	1	2	2	2
2	3	3	1	2	4	1	1	1	1	2	#NULL!	#NULL!	#NULL!	#NULL!	#NULL!	1	2	2	3	4	4	3	2	1	1	1	1	1	1	1	1	1	1	1	2	1	2	2	2	3	2	2	3	3	4	2	2	2	2
2	3	3	1	2	4	1	1	1	1	2	#NULL!	#NULL!	#NULL!	#NULL!	#NULL!	1	2	2	3	4	4	3	2	1	1	1	1	1	1	1	1	1	1	1	2	1	2	2	2	3	2	2	3	3	4	2	2	2	2
1	2	2	2	1	4	1	1	1	1	2	#NULL!	#NULL!	#NULL!	#NULL!	#NULL!	1	2	2	3	4	2	3	2	1	1	1	1	1	1	1	1	1	1	1	2	2	3	2	2	4	2	3	2	3	3	1	2	2	2
1	3	3	2	2	4	1	1	1	1	2	#NULL!	#NULL!	#NULL!	#NULL!	#NULL!	1	2	1	3	1	3	3	2	1	1	1	1	1	1	1	1	1	1	1	2	2	2	2	3	5	2	2	2	3	3	1	2	2	1
2	2	2	4	1	4	1	1	1	1	2	#NULL!	#NULL!	#NULL!	#NULL!	#NULL!	1	2	2	2	2	3	3	3	1	1	1	1	1	1	1	1	1	1	1	2	1	3	3	2	5	2	2	2	2	4	1	2	2	1
2	3	3	2	2	4	1	1	1	1	2	#NULL!	#NULL!	#NULL!	#NULL!	#NULL!	1	2	2	3	2	3	3	3	1	1	1	1	1	1	1	1	1	1	1	2	2	2	3	3	5	2	2	2	2	4	1	2	2	1
1	3	2	2	1	4	1	1	1	1	2	#NULL!	#NULL!	#NULL!	#NULL!	#NULL!	1	2	1	2	2	2	3	3	1	1	1	1	1	1	1	1	1	1	1	2	2	2	2	3	5	2	3	2	1	4	1	2	2	2
2	2	2	4	2	4	1	1	1	1	2	#NULL!	#NULL!	#NULL!	#NULL!	#NULL!	1	2	2	2	2	2	3	2	1	1	1	1	1	1	1	1	1	1	1	2	2	2	2	2	5	2	2	3	2	4	1	2	2	2
1	3	2	2	1	4	1	1	1	1	2	2	5	83.33	83.33	83.33	1	2	2	2	2	3	5	2	2	1	2	1	2	1	2	1	1	1	1	2	1	2	2	1	5	1	1	2	4	4	1	1	1	2
2	3	4	2	2	4	1	1	1	1	2	#NULL!	#NULL!	#NULL!	#NULL!	#NULL!	1	2	2	3	2	3	2	2	1	1	1	1	1	1	1	1	1	1	1	2	2	2	2	2	5	1	2	2	2	4	1	2	2	2
2	3	3	4	1	4	1	1	1	1	2	#NULL!	#NULL!	#NULL!	#NULL!	#NULL!	1	2	2	2	2	2	3	2	1	1	1	1	1	1	1	1	1	1	1	2	2	2	2	2	5	2	2	2	2	4	1	2	2	2
1	2	4	4	1	4	1	1	1	1	2	#NULL!	#NULL!	#NULL!	#NULL!	#NULL!	1	2	2	2	2	2	3	2	1	1	1	1	1	1	1	1	1	1	1	2	2	2	2	2	5	1	2	2	2	4	1	2	2	2
2	3	2	4	1	4	1	1	1	1	1	#NULL!	#NULL!	#NULL!	#NULL!	#NULL!	1	1	5	1	2	2	4	2	2	1	2	1	2	2	2	1	2	1	1	2	1	1	1	1	5	1	1	1	1	4	1	1	1	3
2	2	2	3	2	2	1	1	1	1	2	2	4	#NULL!	#NULL!	#NULL!	2	2	2	2	2	2	3	3	1	1	1	1	2	1	1	1	1	1	1	2	2	2	2	2	3	2	2	2	2	4	2	2	2	2
2	2	2	4	2	1	1	1	1	1	2	2	4	#NULL!	#NULL!	#NULL!	1	2	2	2	1	1	2	3	1	1	1	1	1	2	1	2	1	1	1	2	2	2	3	2	3	2	2	1	2	4	1	2	1	2
1	2	3	3	2	4	1	1	1	1	2	3	3	#NULL!	#NULL!	#NULL!	1	2	2	3	1	2	3	4	1	1	1	1	2	1	1	1	1	1	1	2	2	3	2	2	5	3	1	1	2	3	1	2	2	1
1	2	3	3	2	4	1	1	1	1	2	#NULL!	3	#NULL!	#NULL!	#NULL!	1	2	2	3	1	2	3	4	1	1	1	1	2	1	1	1	1	1	1	2	2	3	2	2	5	3	1	1	2	3	1	2	2	1
2	2	3	3	2	4	1	1	1	1	2	3	3	#NULL!	#NULL!	#NULL!	1	2	2	3	1	2	3	4	1	1	1	1	2	2	1	1	1	1	1	2	2	3	2	2	5	3	1	1	2	3	1	2	2	1
1	1	1	4	2	2	1	1	1	1	2	3	9	70	70	70	1	2	2	1	2	2	2	1	1	1	1	1	2	2	2	1	1	1	1	2	4	1	2	1	4	2	1	1	1	3	1	1	1	1
1	3	4	3	1	2	1	1	1	1	2	3	7	76.67	76.67	76.67	1	2	2	2	2	3	3	2	2	1	1	1	2	2	2	2	1	1	1	1	4	2	2	1	3	2	2	3	3	3	1	1	2	2
2	2	3	3	2	3	1	1	1	1	2	2	6	80	80	80	2	3	3	3	3	4	4	2	1	1	2	1	2	2	2	1	1	1	1	2	2	2	2	1	3	2	2	3	2	4	2	1	2	2
2	3	4	1	2	2	1	1	1	1	2	2	2	93.33	93.33	93.33	2	2	3	3	4	3	4	2	1	1	1	1	2	1	1	1	1	1	1	2	1	2	2	2	4	2	2	3	2	3	2	1	1	2
1	3	3	1	2	3	1	1	1	1	2	3	5	83.33	83.33	83.33	2	2	1	2	4	3	4	3	2	1	1	1	2	1	1	1	1	1	1	2	1	2	2	2	4	2	2	3	3	4	2	2	2	2
2	3	4	1	2	2	1	1	1	1	2	3	5	83.33	83.33	83.33	2	2	2	3	4	2	4	3	2	1	1	1	1	1	1	1	1	1	1	2	2	1	2	2	3	2	2	4	2	4	2	2	2	2
1	2	2	3	1	1	1	1	1	1	2	3	4	#NULL!	#NULL!	#NULL!	1	1	2	2	4	3	3	2	1	1	1	1	1	1	1	1	1	1	1	2	2	2	2	2	4	2	2	3	2	4	2	2	2	2
1	2	2	2	2	2	1	1	1	1	2	3	4	86.67	86.67	86.67	1	2	2	2	3	4	3	3	2	1	1	1	2	2	1	1	1	1	1	2	2	2	2	1	4	2	2	3	3	4	2	1	2	1
1	2	1	2	2	4	1	1	1	1	2	2	6	80	80	80	2	2	2	4	4	4	3	2	2	1	1	1	2	2	1	1	1	1	1	2	1	1	2	2	3	2	2	3	2	3	2	2	2	2
2	3	3	1	1	4	1	1	1	1	2	3	12	86.67	86.67	86.67	2	2	1	4	5	4	4	2	2	1	2	1	2	1	2	1	2	1	1	2	2	1	2	1	5	2	2	3	2	4	1	1	1	1
1	2	1	4	1	4	1	1	1	1	1	3	4	86.67	86.67	86.67	1	2	2	3	4	2	4	2	2	1	1	1	2	2	2	1	1	1	1	2	2	2	2	1	5	1	1	4	3	4	1	1	2	2
1	2	4	4	2	4	1	1	1	1	2	3	3	90	90	90	1	1	4	5	5	3	4	2	2	1	2	1	2	2	2	1	1	1	1	1	2	3	1	1	1	2	4	4	3	4	2	2	3	3
2	3	2	2	2	2	1	1	1	1	2	1	4	#NULL!	#NULL!	#NULL!	1	2	1	2	1	2	3	3	1	1	1	1	1	2	2	2	2	1	1	2	2	3	3	2	3	2	2	2	2	4	1	2	2	2
2	2	1	3	1	4	1	1	1	1	2	2	4	#NULL!	#NULL!	#NULL!	1	2	2	1	1	3	3	3	1	1	1	1	2	1	1	1	1	1	1	2	2	2	3	3	3	2	2	2	2	4	1	2	2	2
2	3	3	1	2	4	1	1	1	1	2	3	5	#NULL!	#NULL!	#NULL!	1	2	2	2	1	1	3	3	1	1	1	1	2	1	1	1	1	1	1	2	2	2	2	2	3	3	2	2	3	3	1	2	2	2
1	2	2	5	1	2	1	1	1	1	1	2	3	#NULL!	#NULL!	#NULL!	1	2	2	2	1	1	3	2	1	1	1	1	2	2	2	2	2	1	1	2	3	3	4	2	4	2	1	2	2	4	1	1	2	2
1	3	3	2	2	2	1	1	1	1	2	2	2	#NULL!	#NULL!	#NULL!	1	2	2	2	1	1	3	3	1	1	1	1	2	1	1	1	1	1	1	2	3	2	2	2	3	2	2	3	2	4	1	2	2	2
2	3	4	1	2	4	1	1	1	1	2	3	5	#NULL!	#NULL!	#NULL!	1	2	2	2	1	1	3	3	#NULL!	#NULL!	#NULL!	#NULL!	#NULL!	#NULL!	#NULL!	#NULL!	#NULL!	#NULL!	#NULL!	#NULL!	2	2	2	2	3	3	2	2	3	3	1	2	2	2
2	3	2	2	2	2	1	1	1	1	2	3	4	#NULL!	#NULL!	#NULL!	1	2	1	2	1	2	3	3	1	1	1	1	1	2	2	2	2	1	1	2	2	3	3	2	3	2	2	2	2	4	1	2	2	2
1	3	3	2	2	2	1	1	1	1	2	2	2	#NULL!	#NULL!	#NULL!	1	2	2	2	1	1	3	3	1	1	1	1	2	1	1	1	1	1	1	2	3	2	2	2	3	2	2	3	2	4	1	2	2	2
2	3	2	2	2	2	1	1	1	1	2	3	4	#NULL!	#NULL!	#NULL!	1	2	1	2	1	2	3	3	1	1	1	1	1	2	2	2	2	1	1	2	2	3	3	2	3	2	2	2	2	4	1	2	2	2
2	3	4	1	2	4	1	1	1	1	2	3	5	#NULL!	#NULL!	#NULL!	1	2	2	2	1	1	3	3	#NULL!	#NULL!	#NULL!	#NULL!	#NULL!	#NULL!	#NULL!	#NULL!	#NULL!	#NULL!	#NULL!	#NULL!	2	2	2	2	3	3	2	2	3	3	1	2	2	2
1	3	3	2	2	2	1	1	1	1	2	2	2	#NULL!	#NULL!	#NULL!	1	2	2	2	1	1	3	3	1	1	1	1	2	1	1	1	1	1	1	2	3	2	2	2	3	2	2	3	2	4	1	2	2	2
2	2	1	3	1	4	1	1	1	1	2	2	4	#NULL!	#NULL!	#NULL!	1	2	2	1	1	3	3	3	1	1	1	1	2	1	1	1	1	1	1	2	2	2	3	3	3	2	2	2	2	4	1	2	2	2
2	3	2	2	2	2	1	1	1	1	2	4	3	#NULL!	#NULL!	#NULL!	1	2	1	2	1	2	3	3	1	1	1	1	1	2	2	2	2	1	1	2	2	3	3	2	3	2	2	2	2	4	1	2	2	2
2	3	2	2	2	2	1	1	1	1	2	3	4	#NULL!	#NULL!	#NULL!	1	2	1	2	1	2	3	3	1	1	1	1	1	2	2	2	2	1	1	2	2	3	3	2	3	2	2	2	2	4	1	2	2	2
1	3	3	2	2	2	1	1	1	1	2	2	2	#NULL!	#NULL!	#NULL!	1	2	2	2	1	1	3	3	1	1	1	1	2	1	1	1	1	1	1	2	3	2	2	2	3	2	2	3	2	4	1	2	2	2
2	2	1	3	1	4	1	1	1	1	2	2	4	#NULL!	#NULL!	#NULL!	1	2	2	1	1	3	3	3	1	1	1	1	2	1	1	1	1	1	1	2	2	2	3	3	3	2	2	2	2	4	1	2	2	2
1	2	2	5	1	2	1	1	1	1	1	2	3	#NULL!	#NULL!	#NULL!	1	2	2	2	1	1	3	2	1	1	1	1	2	2	2	2	2	1	1	2	2	2	3	2	4	2	1	2	2	4	1	1	2	2
2	3	2	2	2	2	1	1	1	1	2	3	4	#NULL!	#NULL!	#NULL!	1	2	1	2	1	2	3	3	1	1	1	1	1	2	2	2	2	1	1	2	2	3	3	2	3	2	2	2	2	4	1	2	2	2
1	2	2	5	1	2	1	1	1	1	1	2	3	#NULL!	#NULL!	#NULL!	1	2	2	2	1	1	3	2	1	1	1	1	2	2	2	2	2	1	1	2	3	3	4	2	4	2	1	2	2	4	1	1	2	2
2	2	1	3	1	4	1	1	1	1	2	2	4	#NULL!	#NULL!	#NULL!	1	2	2	1	1	3	3	3	1	1	1	1	2	1	1	1	1	1	1	2	2	2	3	3	3	2	2	2	2	4	1	2	2	2
1	2	4	4	1	2	1	1	1	1	2	2	2	#NULL!	#NULL!	#NULL!	1	2	2	2	1	2	3	3	1	1	1	1	2	1	1	1	1	1	1	2	2	2	1	2	3	2	2	2	2	3	1	2	2	2
2	2	1	3	1	4	1	1	1	1	2	2	4	#NULL!	#NULL!	#NULL!	1	2	2	1	1	3	3	3	1	1	1	1	2	1	1	1	1	1	1	2	2	2	3	3	3	2	2	2	2	4	1	2	2	2
2	2	1	3	1	4	1	1	1	1	2	2	4	#NULL!	#NULL!	#NULL!	1	2	2	1	1	3	3	3	1	1	1	1	2	1	1	1	1	1	1	2	2	2	3	3	3	2	2	2	2	4	1	2	2	2
2	3	2	4	2	1	1	1	1	1	2	2	4	#NULL!	#NULL!	#NULL!	1	2	2	2	1	1	2	3	1	1	1	1	1	2	1	2	1	1	1	2	2	2	3	2	3	2	2	1	2	4	1	2	1	2
2	2	2	4	2	1	1	1	1	1	2	2	4	#NULL!	#NULL!	#NULL!	1	2	2	2	1	1	2	3	1	1	1	1	1	2	1	2	1	1	1	2	2	2	3	2	3	2	2	1	2	4	1	2	1	2
2	2	3	3	2	2	1	1	1	1	2	2	4	#NULL!	#NULL!	#NULL!	2	2	2	2	2	2	3	3	1	1	1	1	2	2	1	1	1	1	1	2	2	2	2	2	3	2	2	2	2	4	2	2	2	2
2	2	2	2	2	2	1	1	1	1	2	2	5	#NULL!	#NULL!	#NULL!	2	2	1	3	2	2	3	2	1	1	1	1	2	2	2	1	1	1	1	2	2	2	3	2	4	2	2	3	2	4	2	2	2	2
2	2	2	5	2	2	1	1	1	1	2	2	3	#NULL!	#NULL!	#NULL!	1	2	2	2	1	2	2	2	1	1	1	1	2	2	2	2	2	1	1	2	1	2	2	2	3	2	2	2	3	4	1	2	2	2
2	2	3	3	2	2	1	1	1	1	2	2	4	#NULL!	#NULL!	#NULL!	2	2	2	2	2	2	3	3	1	1	1	1	1	2	2	1	1	1	1	2	2	2	2	2	3	2	2	2	2	4	2	2	2	2
2	2	2	4	2	1	1	1	1	1	2	2	4	#NULL!	#NULL!	#NULL!	1	2	2	2	1	1	2	3	1	1	1	1	1	2	1	2	1	1	1	2	2	2	3	2	3	2	2	1	2	4	1	2	1	2
2	3	4	1	2	4	1	1	1	1	2	3	5	#NULL!	#NULL!	#NULL!	1	2	2	2	1	1	3	3	1	1	1	1	1	1	1	1	1	1	1	2	2	2	2	2	3	3	2	2	3	3	1	2	2	2
1	2	3	3	2	4	1	1	1	1	2	3	2	#NULL!	#NULL!	#NULL!	1	2	2	3	1	2	3	4	1	1	1	1	2	1	1	1	1	1	1	2	2	3	2	2	5	3	1	1	2	3	1	2	2	1
1	2	4	4	2	2	1	1	1	1	2	1	2	#NULL!	#NULL!	#NULL!	1	2	2	2	1	2	3	3	1	1	1	1	2	1	1	1	1	1	1	2	2	2	1	2	3	2	2	2	2	3	1	2	2	2
2	2	2	5	2	2	1	1	1	1	2	3	3	#NULL!	#NULL!	#NULL!	1	2	2	2	1	2	2	2	1	1	1	1	2	2	2	2	2	1	1	2	1	2	2	2	3	2	2	2	3	4	1	2	2	2
2	2	2	4	2	1	1	1	1	1	2	2	4	#NULL!	#NULL!	#NULL!	1	2	2	2	1	1	2	3	1	1	1	1	1	2	1	2	1	1	1	2	2	2	3	2	3	2	2	1	2	4	1	2	1	2
2	3	4	1	2	4	1	1	1	1	2	3	5	#NULL!	#NULL!	#NULL!	1	2	2	2	1	1	3	3	1	1	1	1	1	1	1	1	1	1	1	2	2	2	2	2	3	3	2	2	3	3	1	2	2	2
1	2	3	3	2	4	1	1	1	1	2	3	2	#NULL!	#NULL!	#NULL!	1	2	2	3	1	2	3	4	1	1	1	1	2	1	1	1	1	1	1	2	2	3	2	2	5	3	1	1	2	3	1	2	2	1
2	2	3	3	2	2	1	1	1	1	2	2	4	#NULL!	#NULL!	#NULL!	2	2	2	2	2	2	3	3	1	1	1	1	2	2	1	1	1	1	1	2	2	2	2	2	3	2	2	2	2	4	2	2	2	2
1	2	2	5	2	2	1	1	1	1	1	2	3	#NULL!	#NULL!	#NULL!	1	2	2	2	1	1	2	2	1	1	1	1	2	2	2	2	2	1	1	2	3	3	4	2	4	2	1	2	2	4	1	1	2	2
2	2	4	2	2	2	1	1	1	1	2	2	4	#NULL!	#NULL!	#NULL!	1	2	2	2	1	2	3	3	1	1	1	1	2	1	1	1	1	1	1	2	2	2	2	2	3	2	1	2	2	3	1	2	2	2
2	2	3	3	2	2	1	1	1	1	2	2	4	#NULL!	#NULL!	#NULL!	2	2	2	2	2	2	3	3	1	1	1	1	2	2	1	1	1	1	1	2	2	2	2	2	3	2	2	2	2	4	2	2	2	2
2	2	3	3	2	2	1	1	1	1	2	2	4	#NULL!	#NULL!	#NULL!	1	2	2	2	1	2	3	3	1	1	1	1	2	1	1	1	1	1	1	2	2	2	2	2	3	2	1	2	2	3	1	2	2	2
2	3	4	1	2	4	1	1	1	1	2	2	5	#NULL!	#NULL!	#NULL!	1	2	2	2	1	1	3	3	1	1	1	1	1	1	1	1	1	1	1	2	2	2	2	2	3	3	2	2	3	3	1	2	2	2
2	2	1	3	2	1	1	1	1	1	2	2	4	#NULL!	#NULL!	#NULL!	1	2	2	2	1	1	2	3	1	1	1	1	1	2	1	2	1	1	1	2	2	2	3	2	3	2	2	1	2	4	1	2	1	2
2	2	3	3	2	2	1	1	1	1	2	2	4	#NULL!	#NULL!	#NULL!	2	2	2	2	2	2	3	3	1	1	1	1	2	2	1	1	1	1	1	2	2	2	2	2	3	2	2	2	2	4	2	2	2	2
2	2	3	3	2	2	1	1	1	1	2	2	4	#NULL!	#NULL!	#NULL!	1	2	2	2	1	2	3	3	1	1	1	1	2	1	1	1	1	1	1	2	2	2	2	2	3	2	1	2	2	3	1	2	2	2
2	2	2	4	2	1	1	1	1	1	2	2	4	#NULL!	#NULL!	#NULL!	1	2	2	2	1	1	2	3	1	1	1	1	1	2	1	2	1	1	1	2	2	2	3	2	3	2	2	1	2	4	2	2	3	2
1	2	4	4	1	2	1	1	1	1	2	2	2	#NULL!	#NULL!	#NULL!	1	2	2	2	1	2	3	3	1	1	1	1	2	1	1	1	1	1	1	2	2	2	1	2	3	2	2	2	2	3	1	2	2	2
2	2	2	5	1	2	1	1	1	1	2	2	3	#NULL!	#NULL!	#NULL!	1	2	2	2	1	2	2	2	1	1	1	1	2	2	2	2	2	1	1	2	1	2	2	2	3	2	2	2	3	4	1	2	2	2
1	2	3	4	1	2	1	1	1	1	2	#NULL!	#NULL!	#NULL!	#NULL!	#NULL!	1	2	2	2	1	2	4	4	1	1	1	1	2	1	1	1	1	1	1	2	2	2	1	2	4	2	2	2	2	4	1	2	2	2
2	2	4	3	2	2	1	1	1	1	2	2	4	#NULL!	#NULL!	#NULL!	1	2	2	2	1	2	3	3	1	1	1	1	2	1	1	1	1	1	1	2	2	2	2	2	3	2	1	2	2	3	1	2	2	2
2	2	2	3	2	2	1	1	1	1	2	2	4	#NULL!	#NULL!	#NULL!	1	2	2	2	1	2	3	3	1	1	1	1	2	1	1	1	1	1	1	2	2	2	2	2	3	2	1	2	2	3	1	2	2	2
1	2	4	4	2	2	1	1	1	1	2	2	2	#NULL!	#NULL!	#NULL!	1	2	2	2	1	2	3	3	1	1	1	1	2	1	1	1	1	1	1	2	2	2	1	2	3	2	2	2	2	3	1	2	2	2
2	2	2	5	1	2	1	1	1	1	2	2	3	#NULL!	#NULL!	#NULL!	1	2	2	2	1	2	2	2	1	1	1	1	2	2	2	2	2	1	1	2	1	2	2	2	3	2	2	2	3	4	1	2	2	2
2	2	2	5	1	2	1	1	1	1	2	3	3	#NULL!	#NULL!	#NULL!	1	2	2	2	1	2	2	2	1	1	1	1	2	2	2	2	2	1	1	2	2	2	2	3	4	#NULL!	#NULL!	#NULL!	#NULL!	#NULL!	#NULL!	#NULL!	#NULL!	#NULL!
2	2	2	4	2	4	1	1	1	1	2	#NULL!	#NULL!	#NULL!	#NULL!	#NULL!	1	2	2	2	1	3	3	2	1	1	1	1	1	1	1	1	1	1	1	2	2	2	2	2	4	1	2	2	3	4	1	2	2	2
2	3	3	4	1	4	1	1	1	1	2	#NULL!	#NULL!	#NULL!	#NULL!	#NULL!	1	2	2	1	1	3	3	2	1	1	1	1	1	1	1	1	1	1	1	2	1	2	2	2	4	1	2	2	3	4	1	2	2	2
1	3	4	1	1	4	1	1	1	1	2	#NULL!	#NULL!	#NULL!	#NULL!	#NULL!	1	2	1	2	1	3	3	3	2	1	1	1	1	1	1	1	1	1	1	2	1	1	2	2	4	1	2	2	2	4	1	2	2	2
2	3	4	2	2	4	1	1	1	1	2	#NULL!	#NULL!	#NULL!	#NULL!	#NULL!	1	2	2	2	1	3	3	3	1	1	1	1	1	1	1	1	1	1	2	2	2	2	2	3	4	1	2	2	2	4	1	2	2	2
2	2	2	4	1	4	1	1	1	1	2	#NULL!	#NULL!	#NULL!	#NULL!	#NULL!	1	2	2	2	1	3	3	3	1	1	1	1	1	1	1	1	1	1	1	2	2	2	2	1	4	1	2	2	3	4	1	2	2	1
1	2	4	2	2	4	1	1	1	1	2	#NULL!	#NULL!	#NULL!	#NULL!	#NULL!	1	2	2	2	1	2	2	1	1	1	1	1	1	1	1	1	1	1	1	2	1	1	2	2	4	1	2	2	2	3	1	2	2	2
1	2	2	2	1	4	1	1	1	1	2	#NULL!	#NULL!	#NULL!	#NULL!	#NULL!	1	2	1	2	2	3	3	2	1	1	1	1	1	1	1	1	1	1	1	2	2	2	2	2	4	1	1	2	3	4	1	2	2	1
2	3	4	1	2	4	1	1	1	1	2	#NULL!	#NULL!	#NULL!	#NULL!	#NULL!	1	2	1	2	1	3	3	2	1	1	1	1	1	1	1	1	1	1	1	2	2	2	3	2	4	1	1	2	2	3	1	2	1	1
1	2	4	4	1	4	1	1	1	1	2	#NULL!	#NULL!	#NULL!	#NULL!	#NULL!	1	2	1	2	1	3	3	2	1	1	1	1	1	1	1	1	1	1	1	2	2	2	2	2	4	1	2	2	2	4	1	2	2	1
2	3	3	1	1	4	1	1	1	1	2	#NULL!	#NULL!	#NULL!	#NULL!	#NULL!	1	2	1	2	1	3	3	2	1	1	1	1	1	1	1	1	1	1	1	2	1	2	2	2	5	2	1	2	2	3	1	2	2	2
2	3	4	1	2	4	1	1	2	1	2	2	5	91.67	91.67	91.67	1	4	1	3	4	4	5	2	2	1	2	1	2	1	2	1	1	1	2	2	2	2	2	1	4	2	2	2	2	3	1	1	1	1
2	3	2	2	1	4	1	2	1	1	2	2	10	83.33	83.33	83.33	1	3	2	3	1	2	4	2	2	1	2	1	2	1	2	1	1	1	1	2	3	4	2	2	2	2	2	4	2	4	1	1	1	1
1	2	3	4	2	4	1	1	1	1	2	#NULL!	#NULL!	#NULL!	#NULL!	#NULL!	1	2	1	2	1	3	3	2	1	1	1	1	1	1	1	1	1	1	1	2	2	3	2	2	4	1	2	2	3	4	1	2	2	2
1	3	3	4	1	4	1	1	1	1	2	#NULL!	#NULL!	#NULL!	#NULL!	#NULL!	1	2	1	2	1	3	3	2	1	1	1	1	1	1	1	1	1	1	1	2	1	2	3	2	4	1	2	2	2	3	1	2	2	1
2	2	4	4	2	4	1	1	1	1	2	#NULL!	#NULL!	#NULL!	#NULL!	#NULL!	1	2	2	2	1	3	3	2	1	1	1	1	1	1	1	1	1	1	1	2	1	2	2	3	5	1	2	2	2	4	1	2	2	2
1	2	1	4	1	4	1	1	1	1	2	#NULL!	#NULL!	#NULL!	#NULL!	#NULL!	1	2	2	2	1	3	3	2	1	1	1	1	1	1	1	1	1	1	1	2	2	2	2	2	4	1	2	2	2	4	1	2	2	1
2	3	2	2	1	4	1	1	1	1	2	#NULL!	#NULL!	#NULL!	#NULL!	#NULL!	1	2	2	2	1	3	3	2	1	1	1	1	1	1	1	1	1	1	1	2	2	3	2	2	5	1	2	2	2	5	1	2	2	2
2	3	2	4	2	4	1	1	1	1	2	#NULL!	#NULL!	#NULL!	#NULL!	#NULL!	1	2	1	2	1	3	3	2	1	1	1	1	1	1	1	1	1	1	1	2	2	2	3	3	5	1	2	2	3	4	1	2	2	1
2	3	4	2	2	4	1	1	1	1	2	#NULL!	#NULL!	#NULL!	#NULL!	#NULL!	1	2	2	2	1	3	3	2	1	1	1	1	1	1	1	1	1	1	1	2	1	1	2	2	3	2	2	2	3	4	1	2	2	1
1	3	3	2	2	4	1	1	1	1	2	#NULL!	#NULL!	#NULL!	#NULL!	#NULL!	1	2	2	2	1	3	3	2	1	1	1	1	1	1	1	1	1	1	1	2	1	2	2	1	4	1	2	2	3	4	1	2	2	1
2	3	2	4	2	4	1	1	1	1	2	#NULL!	#NULL!	#NULL!	#NULL!	#NULL!	1	2	2	2	2	3	3	2	1	1	1	1	1	1	1	1	1	1	1	2	1	2	2	2	5	1	2	2	2	4	1	2	2	2
2	3	2	4	1	4	1	1	1	1	2	#NULL!	#NULL!	#NULL!	#NULL!	#NULL!	1	2	1	2	1	3	3	2	1	1	1	1	1	1	1	1	1	1	1	2	2	2	2	2	4	1	1	2	3	4	1	2	2	1
2	3	3	1	2	4	1	1	1	1	2	#NULL!	#NULL!	#NULL!	#NULL!	#NULL!	1	2	1	2	1	3	3	2	1	1	1	1	1	1	1	1	1	1	1	2	1	2	2	2	5	1	2	2	3	4	1	2	2	1
2	3	4	4	1	4	1	1	1	1	2	#NULL!	#NULL!	#NULL!	#NULL!	#NULL!	1	2	1	2	2	3	3	2	1	1	1	1	1	1	1	1	1	1	1	2	1	2	2	2	4	1	2	2	3	4	1	2	1	1
1	3	2	4	2	4	1	1	1	1	2	#NULL!	#NULL!	#NULL!	#NULL!	#NULL!	1	2	2	2	1	3	3	2	1	1	1	1	1	1	1	1	1	1	1	2	1	2	3	3	4	1	2	2	3	4	1	2	2	1
1	3	3	4	1	4	1	1	1	1	2	#NULL!	#NULL!	#NULL!	#NULL!	#NULL!	1	2	1	1	1	3	3	3	1	1	1	1	1	1	1	1	1	1	1	2	1	2	2	2	4	1	1	1	2	4	1	2	2	1
2	3	2	4	2	4	1	1	1	1	2	#NULL!	#NULL!	#NULL!	#NULL!	#NULL!	1	2	1	2	1	2	3	2	1	1	1	1	1	1	1	1	1	1	1	2	1	2	2	2	5	1	2	2	1	3	1	2	2	2
2	3	4	2	2	4	1	1	1	1	2	#NULL!	#NULL!	#NULL!	#NULL!	#NULL!	1	2	1	2	1	3	3	2	1	1	1	1	1	1	1	1	1	1	1	2	1	1	2	2	5	1	1	2	3	3	1	2	2	1
2	3	4	4	1	4	1	1	1	1	2	#NULL!	#NULL!	#NULL!	#NULL!	#NULL!	1	2	1	2	1	3	3	2	1	1	1	1	1	1	1	1	1	1	1	2	2	1	1	1	4	2	2	2	2	3	1	2	2	2
2	3	4	4	2	4	1	1	1	1	2	#NULL!	#NULL!	#NULL!	#NULL!	#NULL!	1	2	1	2	2	3	3	2	1	1	1	1	1	1	1	1	1	1	1	2	1	2	2	2	5	2	2	2	2	4	1	2	2	1
2	3	2	2	2	4	1	1	1	1	2	#NULL!	#NULL!	#NULL!	#NULL!	#NULL!	1	2	2	2	2	2	3	3	1	1	1	1	1	1	1	1	1	1	1	2	1	2	2	2	4	2	2	2	2	3	1	2	1	2
1	3	2	2	2	4	1	1	1	1	2	#NULL!	#NULL!	#NULL!	#NULL!	#NULL!	1	2	2	2	1	3	3	2	1	1	1	1	1	1	1	1	1	1	1	2	1	1	1	2	4	2	2	1	3	4	1	2	1	1
2	3	3	1	2	4	1	1	1	1	2	#NULL!	#NULL!	#NULL!	#NULL!	#NULL!	1	2	1	2	1	3	3	2	1	1	1	1	1	1	1	1	1	1	1	2	2	2	2	3	5	1	2	2	2	5	1	2	1	1
1	3	2	4	1	4	1	1	1	1	2	#NULL!	#NULL!	#NULL!	#NULL!	#NULL!	1	2	2	2	2	3	3	2	1	1	1	1	1	1	1	1	1	1	1	2	1	2	2	2	4	1	2	2	2	3	1	2	2	1
2	2	2	4	1	4	1	1	1	1	2	#NULL!	#NULL!	#NULL!	#NULL!	#NULL!	1	2	2	2	2	3	3	3	1	1	1	1	1	1	1	1	1	1	1	2	1	2	2	3	4	2	2	2	2	3	1	2	1	1
2	3	4	2	2	4	1	1	1	1	2	#NULL!	#NULL!	#NULL!	#NULL!	#NULL!	1	2	2	2	2	3	3	2	1	1	1	1	1	1	1	1	1	1	1	2	1	2	2	2	5	2	2	2	3	4	1	2	1	2
2	3	3	2	2	4	1	1	1	1	2	#NULL!	#NULL!	#NULL!	#NULL!	#NULL!	1	2	1	2	2	3	3	2	1	1	1	1	1	1	1	1	1	1	1	2	1	2	2	2	5	1	2	2	2	4	1	2	2	1
1	3	3	4	2	4	1	1	1	1	2	#NULL!	#NULL!	#NULL!	#NULL!	#NULL!	1	2	2	3	2	2	3	3	1	1	1	1	1	1	1	1	1	1	1	2	2	3	2	2	4	1	1	2	3	3	1	2	1	1
2	2	4	4	2	4	1	1	1	1	2	#NULL!	#NULL!	#NULL!	#NULL!	#NULL!	1	2	2	3	2	2	3	3	1	1	1	1	1	1	1	1	1	1	1	2	1	2	2	2	5	2	2	2	3	3	1	2	2	1
2	3	4	4	1	4	1	1	1	1	2	#NULL!	#NULL!	#NULL!	#NULL!	#NULL!	1	2	1	2	2	3	3	2	1	1	1	1	1	1	1	1	1	1	1	2	1	2	2	2	5	2	2	2	2	3	1	2	1	2
2	3	2	1	1	4	1	1	1	1	2	#NULL!	#NULL!	#NULL!	#NULL!	#NULL!	1	2	1	2	2	3	3	3	1	1	1	1	1	1	1	1	1	1	1	2	1	2	2	2	5	2	2	2	2	3	1	2	2	1
2	3	3	4	1	4	1	1	1	1	2	#NULL!	#NULL!	#NULL!	#NULL!	#NULL!	1	2	2	3	2	3	3	3	1	1	1	1	1	1	1	1	1	1	1	2	2	2	2	2	5	2	3	2	2	3	1	2	2	2
2	3	2	3	2	2	1	1	1	1	2	#NULL!	#NULL!	#NULL!	#NULL!	#NULL!	1	2	2	3	1	1	4	3	1	1	1	1	1	1	1	1	1	1	1	2	2	2	2	2	3	2	2	3	3	3	2	2	2	2
2	3	3	3	2	4	1	1	1	1	2	2	1	#NULL!	#NULL!	#NULL!	1	2	2	3	1	1	4	3	1	1	1	1	1	1	1	1	1	1	1	2	2	2	2	2	3	2	2	2	2	4	1	2	2	2
2	3	2	3	2	4	1	1	1	1	2	2	4	#NULL!	#NULL!	#NULL!	1	2	2	2	1	1	3	2	1	1	1	1	1	1	1	1	1	1	1	2	2	2	2	2	4	2	2	2	3	4	1	2	2	2
2	3	4	1	2	2	1	1	1	1	2	3	4	#NULL!	#NULL!	#NULL!	1	2	1	3	1	1	4	3	1	1	1	1	1	1	1	1	1	1	1	2	2	2	2	1	3	3	3	2	2	4	2	2	2	2
2	3	4	2	2	4	1	1	1	1	2	2	3	#NULL!	#NULL!	#NULL!	2	2	3	3	1	1	4	3	1	1	1	1	1	1	1	1	1	1	1	2	2	2	2	2	4	2	2	2	3	3	1	1	1	1
2	3	3	3	2	4	1	1	1	1	2	2	1	#NULL!	#NULL!	#NULL!	1	2	2	3	1	1	4	3	1	1	1	1	1	1	1	1	1	1	1	2	2	2	2	2	3	2	2	2	2	4	1	2	2	2
2	3	4	2	2	4	1	1	1	1	2	2	3	#NULL!	#NULL!	#NULL!	2	2	3	3	2	2	4	3	1	1	1	1	1	1	1	1	1	1	1	2	2	2	2	2	4	2	2	2	3	3	1	1	1	1
2	3	4	2	2	4	1	1	1	1	2	2	3	#NULL!	#NULL!	#NULL!	1	2	2	3	1	1	4	3	1	1	1	1	1	1	1	1	1	1	1	2	2	2	2	2	4	2	1	2	3	4	1	2	2	2
2	3	4	1	2	2	1	1	1	1	2	3	4	#NULL!	#NULL!	#NULL!	1	2	1	3	1	1	4	3	1	1	1	1	1	1	1	1	1	1	1	2	2	2	2	1	3	3	3	2	2	4	2	2	2	2
2	3	3	3	2	4	1	1	1	1	2	2	1	#NULL!	#NULL!	#NULL!	1	2	2	3	1	1	4	3	1	1	1	1	1	1	1	1	1	1	1	2	2	2	2	2	3	2	2	2	2	4	1	2	2	2
1	3	3	2	2	2	1	1	1	1	2	2	2	#NULL!	#NULL!	#NULL!	1	2	2	2	1	1	3	3	1	1	1	1	1	1	1	1	1	1	1	2	2	2	2	2	3	2	2	2	3	3	1	2	2	2
1	3	2	3	2	1	1	1	1	1	2	2	2	#NULL!	#NULL!	#NULL!	1	2	2	3	1	2	4	3	1	1	1	1	1	1	1	1	1	1	1	2	2	2	2	2	3	1	2	2	2	3	2	2	2	2
2	3	4	2	2	4	1	1	1	1	2	2	3	#NULL!	#NULL!	#NULL!	1	2	2	3	1	1	4	3	1	1	1	1	1	1	1	1	1	1	1	2	2	2	2	2	4	2	1	2	3	4	1	2	2	2
2	2	3	3	2	4	1	1	1	1	2	2	2	#NULL!	#NULL!	#NULL!	2	2	2	1	2	2	3	2	1	1	1	2	2	2	1	1	1	1	2	2	2	2	2	2	2	2	2	2	3	4	1	2	2	2
1	3	3	3	2	1	1	1	1	1	2	2	4	#NULL!	#NULL!	#NULL!	1	2	2	3	1	2	3	2	1	1	1	1	2	1	1	1	1	1	1	2	2	2	2	2	2	1	2	2	2	3	1	2	2	2
2	3	4	3	2	4	1	1	1	1	2	2	2	#NULL!	#NULL!	#NULL!	1	2	2	2	2	2	3	3	1	1	1	1	1	1	1	1	1	1	1	2	1	2	2	2	2	1	2	2	2	3	1	2	2	2
2	2	2	3	1	1	1	1	1	1	2	2	3	#NULL!	#NULL!	#NULL!	1	2	2	2	2	1	4	2	1	1	1	1	1	1	1	1	1	1	1	2	1	2	2	2	2	1	2	2	2	3	1	2	2	2
2	2	2	5	1	2	1	1	1	1	2	2	2	#NULL!	#NULL!	#NULL!	1	2	2	2	2	2	3	3	1	1	1	1	1	1	1	1	1	1	1	2	2	2	2	2	2	1	2	2	2	3	1	2	2	2
2	3	3	2	2	2	1	1	1	1	2	2	3	#NULL!	#NULL!	#NULL!	1	2	2	2	2	1	3	3	1	1	1	1	1	1	1	1	1	1	1	2	1	2	2	2	2	2	2	2	2	4	1	2	2	2
2	2	4	2	2	4	1	1	1	1	2	2	2	#NULL!	#NULL!	#NULL!	1	2	2	3	1	1	3	3	1	1	1	1	1	1	1	1	1	1	1	2	1	2	2	2	2	1	2	2	2	4	1	2	2	2
2	3	3	3	2	2	1	1	1	1	2	2	2	#NULL!	#NULL!	#NULL!	2	2	2	1	2	3	4	3	1	1	1	1	1	1	1	1	1	1	1	2	2	2	2	2	2	1	3	2	3	3	1	2	2	2
2	2	2	3	1	1	1	1	1	1	2	2	3	#NULL!	#NULL!	#NULL!	1	2	2	2	2	1	4	2	1	1	1	1	1	1	1	1	1	1	1	2	1	2	2	2	2	1	2	2	2	3	1	2	2	2
2	3	4	2	2	4	1	1	1	1	2	2	2	#NULL!	#NULL!	#NULL!	1	2	2	3	1	1	3	3	1	1	1	1	1	1	1	1	1	1	1	2	1	2	2	2	2	1	2	2	2	4	1	2	2	2
1	3	4	3	2	4	1	1	1	1	2	2	4	#NULL!	#NULL!	#NULL!	1	2	2	3	4	2	4	2	1	1	1	1	1	1	1	1	2	1	1	1	2	2	2	3	4	2	2	2	2	3	1	3	2	2
2	2	2	5	2	2	1	1	1	1	2	2	2	#NULL!	#NULL!	#NULL!	1	2	2	2	2	2	3	3	1	1	1	1	1	1	1	1	1	1	1	2	2	2	2	2	2	1	2	2	2	3	1	2	2	2
2	2	2	4	1	2	1	1	1	1	2	2	3	#NULL!	#NULL!	#NULL!	2	2	1	2	1	1	3	3	1	1	1	1	1	1	1	1	1	1	1	2	2	2	2	2	4	2	2	2	2	3	1	2	2	2
2	3	3	3	2	4	1	1	1	1	2	2	1	#NULL!	#NULL!	#NULL!	1	2	2	3	1	1	4	3	1	1	1	1	1	1	1	1	1	1	1	2	2	2	2	2	3	2	2	2	2	4	1	2	2	2
2	2	3	4	2	1	1	1	1	1	2	2	2	#NULL!	#NULL!	#NULL!	1	2	1	2	1	1	4	3	1	1	1	1	1	1	1	1	1	1	1	2	3	3	3	3	3	1	1	3	3	3	1	2	2	2
2	3	2	3	2	4	1	1	1	1	2	2	4	#NULL!	#NULL!	#NULL!	1	2	2	2	1	1	3	2	1	1	1	1	1	1	1	1	1	1	1	2	#NULL!	#NULL!	#NULL!	#NULL!	#NULL!	#NULL!	#NULL!	#NULL!	#NULL!	#NULL!	1	2	2	2
2	3	2	3	2	4	1	1	1	1	2	2	4	#NULL!	#NULL!	#NULL!	1	2	2	2	1	1	3	2	1	1	1	1	1	1	1	1	1	1	1	2	2	2	2	2	4	2	2	2	3	4	1	2	2	2
1	3	2	3	2	1	1	1	1	1	2	2	2	#NULL!	#NULL!	#NULL!	1	2	2	3	1	2	4	3	1	1	1	1	1	1	1	1	1	1	1	2	2	2	2	2	3	2	2	2	2	3	1	2	2	2
1	3	2	3	2	1	1	1	1	1	2	2	2	#NULL!	#NULL!	#NULL!	1	2	2	3	1	2	4	3	1	1	1	1	1	1	1	1	1	1	1	2	2	2	2	2	3	2	2	2	2	3	1	2	2	2
2	3	4	2	2	4	1	1	1	1	2	2	3	#NULL!	#NULL!	#NULL!	1	2	2	3	1	1	4	3	1	1	1	1	1	1	1	1	1	1	1	1	2	2	2	2	4	2	1	2	3	4	1	2	2	2
1	3	2	3	2	1	1	1	1	1	2	2	2	#NULL!	#NULL!	#NULL!	1	2	2	3	1	2	4	3	1	1	1	1	1	1	1	1	1	1	1	2	2	2	2	2	3	2	2	2	2	3	1	2	2	2
1	3	3	2	2	2	1	1	1	1	2	2	2	#NULL!	#NULL!	#NULL!	1	2	2	2	1	1	3	3	1	1	1	1	1	1	1	1	1	1	1	2	2	2	2	2	3	2	2	2	3	3	1	2	2	2
2	3	4	2	2	4	1	1	1	1	2	2	3	#NULL!	#NULL!	#NULL!	1	2	2	3	1	1	4	3	1	1	1	1	1	1	1	1	1	1	1	1	2	2	2	2	4	2	1	2	3	4	1	2	2	2
2	3	4	2	2	4	1	1	1	1	2	2	2	#NULL!	#NULL!	#NULL!	1	2	2	3	1	1	4	3	1	1	1	1	1	1	1	1	1	1	1	2	2	2	2	2	3	2	2	2	3	4	1	2	2	2
2	3	4	2	2	4	1	1	1	1	2	2	3	#NULL!	#NULL!	#NULL!	1	2	2	3	1	1	4	3	1	1	1	1	1	1	1	1	1	1	1	1	2	2	2	2	4	2	1	2	3	4	1	2	2	2
2	3	2	3	2	2	1	1	1	1	2	2	2	#NULL!	#NULL!	#NULL!	1	2	2	3	1	1	4	3	1	1	1	1	1	1	1	1	1	1	1	2	2	2	2	2	3	2	2	3	3	3	4	4	4	4
2	3	4	2	2	4	1	1	1	1	2	2	3	#NULL!	#NULL!	#NULL!	2	2	3	3	1	1	4	3	1	1	1	1	1	1	1	1	1	1	1	2	2	2	2	2	4	2	2	2	3	3	1	1	1	1
2	3	4	2	2	4	1	1	1	1	2	2	2	#NULL!	#NULL!	#NULL!	1	2	2	3	1	1	4	3	1	1	1	1	1	1	1	1	1	1	1	2	2	2	2	2	3	2	2	2	3	4	1	2	2	2
2	3	4	2	2	4	1	1	1	1	2	2	2	#NULL!	#NULL!	#NULL!	1	2	2	3	1	1	4	3	1	1	1	1	1	1	1	1	1	1	1	2	2	2	2	2	3	2	2	2	3	4	1	2	2	2
2	3	3	2	2	4	1	1	1	1	2	2	3	#NULL!	#NULL!	#NULL!	1	2	2	2	2	2	4	3	1	1	1	1	1	1	1	1	1	1	1	2	2	2	1	2	3	2	2	2	2	4	1	2	2	2
2	3	3	2	2	4	1	1	1	1	2	2	3	#NULL!	#NULL!	#NULL!	1	2	2	2	2	2	4	3	1	1	1	1	1	1	1	1	1	1	1	2	2	2	1	2	3	2	2	2	2	4	1	2	2	2
2	3	4	3	2	4	1	1	1	1	2	2	2	#NULL!	#NULL!	#NULL!	2	2	2	2	2	2	3	3	1	1	1	1	1	1	1	1	1	1	1	2	2	3	3	3	3	2	2	2	3	3	1	2	2	2
2	3	3	3	2	2	1	1	1	1	2	2	2	#NULL!	#NULL!	#NULL!	2	2	2	1	2	3	4	3	1	1	1	1	1	1	1	1	1	1	1	2	2	2	2	2	2	1	3	2	3	3	1	2	2	2
2	2	2	5	1	2	1	1	1	1	2	2	2	#NULL!	#NULL!	#NULL!	1	2	2	2	2	2	3	3	1	1	1	1	1	1	1	1	1	1	1	2	2	2	2	2	2	1	2	2	2	3	1	2	2	2
1	3	1	3	1	2	1	1	1	1	2	2	1	#NULL!	#NULL!	#NULL!	2	2	2	2	1	1	3	4	1	1	1	1	1	1	1	1	1	1	1	2	1	2	2	2	3	2	2	2	1	2	1	2	2	2
2	3	4	3	2	4	1	1	1	1	2	2	2	#NULL!	#NULL!	#NULL!	1	2	2	2	2	2	3	3	1	1	1	1	1	1	1	1	1	1	1	2	1	2	2	2	2	1	2	2	2	3	1	2	2	2
1	2	2	4	1	2	1	1	1	1	2	2	3	#NULL!	#NULL!	#NULL!	1	2	2	3	1	1	3	2	1	1	1	1	1	1	1	2	2	1	1	2	2	2	3	2	4	2	2	2	2	3	2	3	1	2
2	3	4	3	2	4	1	1	1	1	2	2	2	#NULL!	#NULL!	#NULL!	1	2	2	2	2	2	3	3	1	1	1	1	1	1	1	1	1	1	1	2	1	2	2	2	2	1	2	2	2	3	1	2	2	2
2	2	4	3	2	4	1	1	1	1	2	2	2	#NULL!	#NULL!	#NULL!	2	2	2	1	2	2	3	2	1	1	1	2	2	2	1	1	1	1	2	2	2	2	2	2	2	2	2	2	3	4	1	2	2	2
2	2	4	2	2	4	1	1	1	1	2	2	2	#NULL!	#NULL!	#NULL!	1	2	2	3	1	1	3	3	1	1	1	1	1	1	1	1	1	1	1	2	1	2	2	2	2	1	2	2	2	4	1	2	2	2
2	2	4	3	2	4	1	1	1	1	2	2	2	#NULL!	#NULL!	#NULL!	2	2	2	1	2	2	3	2	1	1	1	2	2	2	1	1	1	1	2	2	2	2	2	2	2	2	2	2	3	4	1	2	2	2
1	3	2	3	2	4	1	1	1	2	1	1	1	#NULL!	#NULL!	#NULL!	1	2	2	3	1	2	4	3	1	1	1	2	2	1	1	1	2	1	1	2	2	3	3	3	4	2	1	2	2	4	1	2	2	2
2	3	4	3	2	4	1	1	1	1	2	2	2	#NULL!	#NULL!	#NULL!	1	2	2	2	2	2	3	3	1	1	1	1	1	1	1	1	1	1	1	2	1	2	2	2	2	1	2	2	2	3	1	2	2	2
2	2	4	3	2	4	1	1	1	1	2	2	2	#NULL!	#NULL!	#NULL!	2	2	2	1	2	2	3	2	1	1	1	2	2	2	1	1	1	1	2	2	2	2	2	2	2	2	2	2	3	4	1	2	2	2
1	2	2	4	1	2	1	1	1	1	2	2	3	#NULL!	#NULL!	#NULL!	1	2	2	3	1	1	3	2	1	1	1	1	1	1	1	2	2	1	1	2	2	2	3	2	4	2	2	2	2	3	2	3	1	2
2	2	4	3	2	4	1	1	1	1	2	2	2	#NULL!	#NULL!	#NULL!	2	2	2	1	2	2	3	2	1	1	1	2	2	2	1	1	1	1	2	2	2	2	2	2	2	2	2	2	3	4	1	2	2	2
1	2	2	4	1	2	1	1	1	1	2	2	3	#NULL!	#NULL!	#NULL!	1	2	2	3	1	1	3	2	1	1	1	1	1	1	1	2	2	1	1	2	2	2	3	2	4	2	2	2	2	3	2	3	1	2
2	2	3	3	2	4	1	1	1	1	2	2	2	#NULL!	#NULL!	#NULL!	2	2	2	2	1	2	3	3	1	1	1	1	1	1	1	1	1	1	1	2	1	2	2	2	4	1	2	2	2	3	1	2	2	2
2	2	2	5	1	2	1	1	1	1	2	2	2	#NULL!	#NULL!	#NULL!	1	2	2	2	2	2	3	3	1	1	1	1	1	1	1	1	1	1	1	2	2	2	2	2	2	1	2	2	2	3	1	2	2	2
1	3	1	3	1	2	1	1	1	1	2	2	1	#NULL!	#NULL!	#NULL!	2	2	2	2	1	1	3	4	1	1	1	1	1	1	1	1	1	1	1	2	1	2	2	2	3	2	2	2	1	2	1	2	2	2
2	2	4	3	2	4	1	1	1	1	2	2	2	#NULL!	#NULL!	#NULL!	2	2	2	1	2	2	3	2	1	1	1	2	2	2	1	1	1	1	2	2	2	2	2	2	2	2	2	2	3	4	1	2	2	2
1	3	4	3	2	4	1	1	1	1	2	2	4	#NULL!	#NULL!	#NULL!	1	2	2	3	4	2	4	2	1	1	1	1	1	1	1	1	2	1	1	1	2	2	2	3	4	2	2	2	2	3	1	3	2	2
2	3	4	2	2	4	1	1	1	1	2	2	2	#NULL!	#NULL!	#NULL!	1	2	2	3	1	1	4	3	1	1	1	1	1	1	1	1	1	1	1	2	2	2	2	2	3	2	2	2	3	4	1	2	2	2
2	3	4	2	2	4	1	1	1	1	2	2	3	#NULL!	#NULL!	#NULL!	2	2	3	3	1	1	4	3	1	1	1	1	1	1	1	1	1	1	1	2	2	2	2	2	4	2	2	2	3	3	1	1	1	1
2	3	4	2	2	4	1	1	1	1	2	2	3	#NULL!	#NULL!	#NULL!	2	2	3	3	1	1	4	3	1	1	1	1	1	1	1	1	1	1	1	2	2	2	2	2	4	2	2	2	3	3	1	1	1	1
1	3	3	4	1	2	1	1	1	1	2	2	4	#NULL!	#NULL!	#NULL!	1	2	2	3	1	1	4	3	1	1	1	1	1	1	1	1	1	1	1	2	2	2	2	2	3	2	2	2	3	4	1	2	2	2
1	3	3	2	2	2	1	1	1	1	2	2	2	#NULL!	#NULL!	#NULL!	1	2	2	2	1	1	3	3	1	1	1	1	1	1	1	1	1	1	1	2	2	2	2	2	3	2	2	2	3	3	1	2	2	2
2	2	4	4	2	1	1	1	1	1	2	2	2	#NULL!	#NULL!	#NULL!	1	2	1	2	1	1	4	3	1	1	1	1	1	1	1	1	1	1	1	2	3	3	3	3	3	2	2	3	3	3	1	2	2	2
2	3	3	3	2	4	1	1	1	1	2	3	2	#NULL!	#NULL!	#NULL!	2	2	1	2	2	2	2	3	1	1	1	1	1	1	1	1	1	1	1	2	#NULL!	#NULL!	#NULL!	#NULL!	#NULL!	#NULL!	#NULL!	#NULL!	#NULL!	#NULL!	#NULL!	#NULL!	#NULL!	#NULL!
2	3	2	3	2	2	1	1	1	1	2	2	2	#NULL!	#NULL!	#NULL!	1	2	2	3	1	1	4	3	1	1	1	1	1	1	1	1	1	1	1	2	2	2	2	2	3	2	2	3	3	3	2	2	2	2
2	3	4	3	2	2	1	1	1	1	2	2	3	#NULL!	#NULL!	#NULL!	1	2	2	3	1	1	4	3	1	1	1	1	1	1	1	1	1	1	1	2	2	2	2	2	3	2	2	2	3	4	1	2	2	2
2	3	4	2	2	2	1	1	1	1	2	2	2	#NULL!	#NULL!	#NULL!	1	2	2	3	1	1	4	3	1	1	1	1	1	1	1	1	1	1	1	2	2	2	2	2	3	2	2	2	3	4	1	2	2	2
2	2	2	4	2	2	1	1	1	1	2	2	3	#NULL!	#NULL!	#NULL!	2	2	1	2	1	1	3	3	1	1	1	1	1	1	1	1	1	1	1	2	2	2	2	2	4	2	2	2	2	3	1	2	2	2
2	2	2	5	2	2	1	1	1	1	2	2	2	#NULL!	#NULL!	#NULL!	1	2	2	2	2	2	3	2	1	1	1	1	1	2	1	2	2	1	1	2	2	2	2	3	3	2	2	2	3	3	1	2	2	2
2	3	3	2	2	4	1	1	1	1	2	2	3	#NULL!	#NULL!	#NULL!	1	2	2	2	2	2	4	3	1	1	1	1	1	1	1	1	1	1	1	2	2	2	1	2	3	2	2	2	2	4	1	2	2	2
2	3	4	2	2	4	1	1	1	1	2	2	3	#NULL!	#NULL!	#NULL!	2	2	3	3	1	1	4	3	1	1	1	1	1	1	1	1	1	1	1	2	2	2	2	2	4	2	2	2	3	3	1	1	1	1
1	2	4	4	2	4	1	1	1	1	2	3	4	#NULL!	#NULL!	#NULL!	2	2	2	2	1	1	4	3	1	1	1	1	1	1	1	1	1	1	1	1	2	2	2	2	3	2	2	3	2	3	1	2	2	2
1	3	3	4	1	2	1	1	1	1	2	2	4	#NULL!	#NULL!	#NULL!	1	2	2	3	1	1	4	3	1	1	1	1	1	1	1	1	1	1	1	2	2	2	2	2	3	2	2	2	3	4	1	2	2	2
2	3	4	1	2	2	1	1	1	1	2	3	4	#NULL!	#NULL!	#NULL!	1	2	1	3	1	1	4	3	1	1	1	1	1	1	1	1	1	1	1	2	2	2	2	1	3	3	3	2	2	4	2	2	2	2
2	3	2	3	2	2	1	1	1	1	2	2	2	#NULL!	#NULL!	#NULL!	1	2	2	3	1	1	4	3	1	1	1	1	1	1	1	1	1	1	1	2	2	2	2	2	3	2	2	3	3	3	2	2	2	2
2	2	4	4	2	4	1	1	1	1	2	3	4	#NULL!	#NULL!	#NULL!	2	2	2	2	1	1	4	3	1	1	1	1	1	1	1	1	1	1	1	1	2	2	2	2	3	2	2	3	2	3	1	2	2	2
1	2	2	5	1	2	1	1	1	1	1	1	1	#NULL!	#NULL!	#NULL!	1	2	2	3	1	1	3	2	1	1	1	1	1	2	1	2	2	1	1	2	3	3	4	3	4	1	2	2	2	4	1	2	2	1
2	3	2	5	1	2	1	1	1	1	2	2	2	#NULL!	#NULL!	#NULL!	1	2	2	2	2	2	3	2	1	1	1	1	1	2	1	2	2	1	1	2	2	2	2	3	3	2	2	2	3	3	1	2	2	2
1	2	4	4	2	4	1	1	1	1	2	3	4	#NULL!	#NULL!	#NULL!	2	2	2	2	1	1	4	3	1	1	1	1	1	1	1	1	1	1	1	1	2	2	2	2	3	2	2	3	2	3	1	2	2	2
1	3	3	4	1	2	1	1	1	1	2	2	4	#NULL!	#NULL!	#NULL!	1	2	2	3	1	2	4	3	1	1	1	1	1	1	1	1	1	1	1	2	2	2	2	2	3	2	2	2	3	4	1	2	2	2
2	3	4	1	2	2	1	1	1	1	2	3	4	#NULL!	#NULL!	#NULL!	1	2	1	3	1	1	4	3	1	1	1	1	1	1	1	1	1	1	1	2	2	2	2	1	3	3	3	2	2	4	2	2	2	2
2	3	3	2	2	4	1	1	1	1	2	2	3	#NULL!	#NULL!	#NULL!	1	2	2	2	2	2	4	3	1	1	1	1	1	1	1	1	1	1	1	2	2	2	1	2	3	2	2	2	2	4	1	2	2	2
2	2	2	4	1	2	1	1	1	1	2	2	3	#NULL!	#NULL!	#NULL!	2	2	1	2	1	1	3	3	1	1	1	1	1	1	1	1	1	1	1	2	2	2	2	2	4	2	2	2	2	3	1	2	2	2
2	3	2	3	2	2	1	1	1	1	2	2	2	#NULL!	#NULL!	#NULL!	1	2	2	3	1	1	4	3	1	1	1	1	1	1	1	1	1	1	1	2	2	2	2	2	4	2	2	3	3	3	2	2	2	2
1	3	4	3	2	4	1	1	1	1	2	3	2	#NULL!	#NULL!	#NULL!	2	2	2	3	1	2	3	3	1	1	1	1	1	1	1	1	1	1	1	2	3	2	3	3	3	2	2	2	2	4	2	1	2	2
2	2	4	4	2	1	1	1	1	1	2	2	2	#NULL!	#NULL!	#NULL!	2	2	2	3	1	2	3	3	1	1	1	1	1	1	1	1	1	1	1	2	3	2	3	3	3	2	2	2	2	4	2	1	2	2
2	2	4	4	2	1	1	1	1	1	2	2	2	#NULL!	#NULL!	#NULL!	1	2	1	2	1	1	4	3	1	1	1	1	1	1	1	1	1	1	1	2	3	3	3	3	3	2	2	3	3	3	1	2	2	2
2	3	2	3	2	4	1	1	1	1	2	2	4	#NULL!	#NULL!	#NULL!	1	2	2	2	1	1	3	2	1	1	1	1	1	1	1	1	1	1	1	2	2	2	2	3	4	2	2	2	2	4	1	2	2	2
2	3	3	2	2	4	1	1	1	1	2	2	3	#NULL!	#NULL!	#NULL!	1	2	2	2	2	2	4	3	1	1	1	1	1	1	1	1	1	1	1	2	2	2	1	2	3	2	2	2	2	4	1	2	2	2
2	3	2	3	2	4	1	1	1	1	2	2	4	#NULL!	#NULL!	#NULL!	1	2	2	2	1	1	3	2	1	1	1	1	1	1	1	1	1	1	1	2	2	2	2	2	4	2	2	2	3	4	1	2	2	2
2	3	3	2	2	4	1	1	1	1	2	2	3	#NULL!	#NULL!	#NULL!	1	2	2	2	2	2	4	3	1	1	1	1	1	1	1	1	1	1	1	2	2	2	1	2	3	2	2	2	2	4	1	2	2	2
2	3	3	3	2	4	1	1	1	1	2	2	1	#NULL!	#NULL!	#NULL!	1	2	2	3	1	1	4	3	1	1	1	1	1	1	1	1	1	1	1	2	2	2	2	2	3	2	2	2	2	4	1	2	2	2
1	2	2	5	1	2	1	1	1	1	1	1	1	#NULL!	#NULL!	#NULL!	1	2	2	3	1	1	3	2	1	1	1	1	1	2	1	2	2	1	1	2	3	3	4	3	4	1	2	2	2	4	1	2	2	1
2	3	2	3	2	4	1	1	1	1	2	2	4	#NULL!	#NULL!	#NULL!	1	2	2	2	1	1	3	2	1	1	1	1	1	1	1	1	1	1	1	2	2	2	2	2	4	2	2	2	3	4	1	2	2	2
1	2	4	4	2	4	1	1	1	1	2	3	4	#NULL!	#NULL!	#NULL!	2	2	2	2	1	1	4	3	1	1	1	1	1	1	1	1	1	1	1	1	2	2	2	2	3	2	2	3	2	3	1	2	2	2
1	2	4	4	2	4	1	1	1	1	2	3	4	#NULL!	#NULL!	#NULL!	2	2	2	2	1	1	4	3	1	1	1	1	1	1	1	1	1	1	1	1	2	2	2	2	3	2	2	3	2	3	1	2	2	2
1	3	4	3	2	4	1	1	1	1	2	3	2	#NULL!	#NULL!	#NULL!	2	2	2	3	1	2	3	3	1	1	1	1	1	1	1	1	1	1	1	2	3	2	3	3	3	2	2	2	2	4	2	1	2	2
#NULL!	3	3	3	2	4	1	1	1	1	2	3	2	0	0	0	2	2	1	2	2	2	2	3	1	1	1	1	1	1	1	1	1	1	1	2	2	2	2	2	4	2	2	2	3	3	1	3	2	2
1	2	2	3	1	4	1	1	1	1	2	#NULL!	#NULL!	0	0	0	1	2	1	1	1	2	3	2	1	2	1	1	1	1	1	1	1	1	1	2	2	2	1	2	4	1	2	3	3	4	1	2	2	2
2	3	3	2	2	4	1	1	2	1	2	2	5	83.33	83.33	83.33	1	2	2	4	4	4	3	2	1	2	1	2	2	1	2	1	1	1	1	2	1	1	1	1	4	1	1	2	2	4	1	1	1	1
2	2	3	1	2	4	1	1	1	1	2	2	0	100	100	100	1	4	2	3	4	3	4	3	1	1	1	2	2	1	2	1	1	1	1	2	2	2	2	1	4	1	1	1	3	4	1	1	1	2
2	2	2	3	2	4	1	1	1	1	2	3	4	86.67	86.67	86.67	2	2	2	4	4	3	3	2	2	1	2	1	2	1	2	1	1	1	1	2	1	2	2	1	4	2	2	3	2	4	1	1	2	2
2	2	3	3	2	4	1	1	1	1	2	2	8	73.33	73.33	73.33	1	2	3	4	4	4	3	2	2	1	1	1	2	2	2	1	1	1	1	2	1	2	2	1	4	1	2	2	2	2	2	2	2	2
2	2	2	3	2	4	1	1	1	1	2	3	4	86.67	86.67	86.67	1	2	4	3	2	2	4	2	2	1	1	1	2	2	2	1	1	1	1	2	1	1	1	1	4	2	1	1	2	1	1	2	2	2
1	3	3	1	2	4	1	1	1	1	2	2	6	90	90	90	1	2	2	4	4	3	3	2	2	1	1	1	2	2	2	1	1	1	1	1	2	2	2	1	4	1	2	2	2	2	1	1	1	2
2	2	3	1	2	4	1	1	1	1	2	#NULL!	#NULL!	#NULL!	#NULL!	#NULL!	1	2	2	2	4	4	3	2	#NULL!	#NULL!	#NULL!	#NULL!	#NULL!	#NULL!	#NULL!	#NULL!	#NULL!	#NULL!	#NULL!	#NULL!	1	2	2	2	4	2	2	1	2	2	2	1	2	2
2	3	4	1	2	4	1	1	1	2	2	3	4	#NULL!	#NULL!	#NULL!	1	2	2	4	4	2	4	2	2	1	2	1	2	1	2	1	1	1	1	1	4	1	1	1	5	1	1	1	2	4	1	1	1	1
1	3	3	2	2	4	1	1	1	1	1	3	4	86.67	86.67	86.67	1	2	2	4	4	3	4	1	2	1	2	1	2	1	2	1	1	1	1	2	2	1	2	1	5	1	2	3	2	2	1	1	1	1
2	3	3	1	2	4	1	1	1	1	2	2	5	83.33	83.33	83.33	2	3	2	4	4	4	3	2	2	1	1	1	2	1	2	1	1	1	1	2	1	2	2	2	4	2	2	4	2	4	1	1	1	2
1	3	2	2	1	4	1	1	1	1	2	2	6	80	80	80	2	2	2	4	4	2	3	3	2	1	1	1	2	2	2	1	2	1	1	1	2	2	3	1	4	2	2	2	2	2	1	1	2	2
1	2	4	1	2	4	1	1	1	1	2	3	4	86.67	86.67	86.67	2	3	2	4	4	4	2	2	1	1	1	1	2	2	2	1	1	1	1	2	1	2	2	2	2	2	2	4	3	4	1	2	2	2
2	1	1	5	2	4	1	1	1	1	2	#NULL!	#NULL!	#NULL!	#NULL!	#NULL!	1	1	5	3	4	2	3	2	2	1	2	1	2	2	2	1	1	1	1	2	1	2	1	1	4	1	2	4	1	4	1	1	1	2
2	2	1	4	1	4	1	1	1	1	2	#NULL!	#NULL!	#NULL!	#NULL!	#NULL!	1	2	1	2	1	3	3	3	1	1	1	1	1	1	1	1	1	1	1	2	2	2	2	2	4	2	2	3	2	4	1	2	1	1
2	2	1	2	2	4	1	1	1	1	2	2	6	90	90	90	1	2	2	3	4	3	4	2	2	1	2	1	2	1	2	1	1	1	1	2	4	1	1	1	5	1	1	1	3	1	1	1	1	1
2	3	4	1	2	4	1	1	1	1	2	2	6	90	#NULL!	#NULL!	1	2	3	4	4	3	2	1	2	1	1	1	2	2	2	1	1	1	1	2	1	1	2	2	3	1	1	2	1	2	1	2	2	2
1	3	4	2	2	4	1	1	1	1	2	3	4	86.67	#NULL!	#NULL!	1	2	2	4	4	4	3	2	2	1	1	1	2	1	1	1	1	1	1	2	1	2	2	2	4	1	2	2	2	2	1	2	2	2
2	1	1	4	2	4	1	1	1	1	2	2	5	83.33	#NULL!	#NULL!	1	2	1	2	4	3	2	2	2	1	1	1	2	1	1	1	1	1	1	2	1	2	2	2	2	1	2	2	2	2	1	1	2	2
1	3	3	1	1	4	1	1	1	1	2	3	4	86.67	#NULL!	#NULL!	1	2	1	3	3	3	3	1	2	1	1	1	2	2	1	1	1	1	1	2	1	2	2	2	4	1	2	2	2	3	2	2	2	2
1	2	1	1	2	4	1	1	1	1	2	3	3	90	#NULL!	#NULL!	1	2	2	2	2	2	2	4	1	1	1	1	2	2	2	1	1	1	1	2	1	2	2	2	4	1	1	2	2	3	2	2	2	2
2	1	1	4	2	4	1	1	1	1	2	2	6	90	90	#NULL!	1	2	2	2	2	2	1	2	1	1	1	1	2	2	2	1	1	1	1	2	2	2	2	1	4	1	2	2	2	2	2	2	1	1
1	2	4	4	2	4	1	1	1	1	2	2	7	88.33	#NULL!	#NULL!	1	2	2	4	4	4	3	2	1	1	1	1	2	2	2	1	1	1	1	1	1	2	2	2	2	2	1	2	3	3	1	2	2	2
2	3	4	2	1	4	1	1	1	1	2	2	6	80	#NULL!	#NULL!	2	3	1	3	4	4	3	3	2	1	1	1	2	2	1	1	1	1	1	2	2	1	1	1	2	2	2	2	2	3	1	2	2	2
2	3	3	1	2	4	1	1	1	1	2	2	5	83.33	#NULL!	#NULL!	2	3	2	3	4	3	3	3	2	1	1	1	2	2	1	1	1	1	1	2	1	1	1	1	4	2	2	3	2	3	2	2	2	3
2	3	3	4	2	4	1	1	1	1	2	#NULL!	#NULL!	#NULL!	#NULL!	#NULL!	1	2	1	3	1	2	3	3	1	1	1	1	1	1	1	1	1	1	1	2	2	3	2	2	5	2	2	2	2	3	1	2	2	1
2	2	1	4	1	4	1	1	1	1	2	#NULL!	#NULL!	#NULL!	#NULL!	#NULL!	1	2	2	2	2	3	3	3	1	1	1	1	1	1	1	1	1	1	1	2	1	2	2	2	5	2	2	2	2	3	1	2	2	2
2	3	4	4	2	4	1	1	1	1	2	#NULL!	#NULL!	#NULL!	#NULL!	#NULL!	1	2	1	3	2	3	3	3	1	1	1	1	1	1	1	1	1	1	1	2	2	3	2	2	4	2	2	2	2	3	1	2	2	2
1	3	4	4	1	4	1	1	1	1	2	#NULL!	#NULL!	#NULL!	#NULL!	#NULL!	1	2	1	2	2	3	3	3	1	1	1	1	1	1	1	1	1	1	1	2	1	2	2	2	5	2	2	2	3	3	1	2	2	2
2	2	2	4	2	4	1	1	1	1	2	#NULL!	#NULL!	#NULL!	#NULL!	#NULL!	#NULL!	#NULL!	#NULL!	#NULL!	#NULL!	#NULL!	#NULL!	#NULL!	1	1	1	1	1	1	1	1	1	1	1	2	1	2	2	3	5	2	2	2	2	4	1	2	2	1
2	3	4	2	2	4	1	1	1	1	2	#NULL!	#NULL!	#NULL!	#NULL!	#NULL!	1	2	2	2	2	3	3	3	1	1	1	1	1	1	1	1	1	1	1	2	2	2	3	3	5	2	2	2	2	4	1	2	1	1
2	3	4	4	2	4	1	1	1	1	2	#NULL!	#NULL!	#NULL!	#NULL!	#NULL!	1	2	2	3	4	2	3	2	1	1	1	1	1	1	1	1	1	1	1	2	2	2	2	2	5	2	2	2	2	4	1	2	2	2
2	3	3	1	2	4	1	1	1	1	2	#NULL!	#NULL!	#NULL!	#NULL!	#NULL!	1	2	2	3	4	4	3	2	1	1	1	1	1	1	1	1	1	1	1	2	1	2	2	2	3	2	2	3	3	4	2	2	2	2
2	3	3	1	2	4	1	1	1	1	2	#NULL!	#NULL!	#NULL!	#NULL!	#NULL!	1	2	2	3	4	4	3	2	1	1	1	1	1	1	1	1	1	1	1	2	1	2	2	2	3	2	2	3	3	4	2	2	2	2
1	2	2	2	1	4	1	1	1	1	2	#NULL!	#NULL!	#NULL!	#NULL!	#NULL!	1	2	2	3	4	2	3	2	1	1	1	1	1	1	1	1	1	1	1	2	2	3	2	2	4	2	3	2	3	3	1	2	2	2
1	3	3	2	2	4	1	1	1	1	2	#NULL!	#NULL!	#NULL!	#NULL!	#NULL!	1	2	1	3	1	3	3	2	1	1	1	1	1	1	1	1	1	1	1	2	2	2	2	3	5	2	2	2	3	3	1	2	2	1
2	2	2	4	1	4	1	1	1	1	2	#NULL!	#NULL!	#NULL!	#NULL!	#NULL!	1	2	2	2	2	3	3	3	1	1	1	1	1	1	1	1	1	1	1	2	1	3	3	2	5	2	2	2	2	4	1	2	2	1
2	3	3	2	2	4	1	1	1	1	2	#NULL!	#NULL!	#NULL!	#NULL!	#NULL!	1	2	2	3	2	3	3	3	1	1	1	1	1	1	1	1	1	1	1	2	2	2	3	3	5	2	2	2	2	4	1	2	2	1
1	3	2	2	1	4	1	1	1	1	2	#NULL!	#NULL!	#NULL!	#NULL!	#NULL!	1	2	1	2	2	2	3	3	1	1	1	1	1	1	1	1	1	1	1	2	2	2	2	3	5	2	3	2	1	4	1	2	2	2
2	2	2	4	2	4	1	1	1	1	2	#NULL!	#NULL!	#NULL!	#NULL!	#NULL!	1	2	2	2	2	2	3	2	1	1	1	1	1	1	1	1	1	1	1	2	2	2	2	2	5	2	2	3	2	4	1	2	2	2
1	3	2	2	1	4	1	1	1	1	2	2	5	83.33	83.33	83.33	1	2	2	2	2	3	5	2	2	1	2	1	2	1	2	1	1	1	1	2	1	2	2	1	5	1	1	2	4	4	1	1	1	2
2	3	4	2	2	4	1	1	1	1	2	#NULL!	#NULL!	#NULL!	#NULL!	#NULL!	1	2	2	3	2	3	2	2	1	1	1	1	1	1	1	1	1	1	1	2	2	2	2	2	5	1	2	2	2	4	1	2	2	2
2	3	3	4	1	4	1	1	1	1	2	#NULL!	#NULL!	#NULL!	#NULL!	#NULL!	1	2	2	2	2	2	3	2	1	1	1	1	1	1	1	1	1	1	1	2	2	2	2	2	5	2	2	2	2	4	1	2	2	2
1	2	4	4	1	4	1	1	1	1	2	#NULL!	#NULL!	#NULL!	#NULL!	#NULL!	1	2	2	2	2	2	3	2	1	1	1	1	1	1	1	1	1	1	1	2	2	2	2	2	5	1	2	2	2	4	1	2	2	2
2	3	2	4	1	4	1	1	1	1	1	#NULL!	#NULL!	#NULL!	#NULL!	#NULL!	1	1	5	1	2	2	4	2	2	1	2	1	2	2	2	1	2	1	1	2	1	1	1	1	5	1	1	1	1	4	1	1	1	3
2	2	2	3	2	2	1	1	1	1	2	2	4	#NULL!	#NULL!	#NULL!	2	2	2	2	2	2	3	3	1	1	1	1	2	1	1	1	1	1	1	2	2	2	2	2	3	2	2	2	2	4	2	2	2	2
2	2	2	4	2	1	1	1	1	1	2	2	4	#NULL!	#NULL!	#NULL!	1	2	2	2	1	1	2	3	1	1	1	1	1	2	1	2	1	1	1	2	2	2	3	2	3	2	2	1	2	4	1	2	1	2
1	2	3	3	2	4	1	1	1	1	2	3	3	#NULL!	#NULL!	#NULL!	1	2	2	3	1	2	3	4	1	1	1	1	2	1	1	1	1	1	1	2	2	3	2	2	5	3	1	1	2	3	1	2	2	1
1	2	3	3	2	4	1	1	1	1	2	#NULL!	3	#NULL!	#NULL!	#NULL!	1	2	2	3	1	2	3	4	1	1	1	1	2	1	1	1	1	1	1	2	2	3	2	2	5	3	1	1	2	3	1	2	2	1
2	2	3	3	2	4	1	1	1	1	2	3	3	#NULL!	#NULL!	#NULL!	1	2	2	3	1	2	3	4	1	1	1	1	2	2	1	1	1	1	1	2	2	3	2	2	5	3	1	1	2	3	1	2	2	1
1	1	1	4	2	2	1	1	1	1	2	3	9	70	70	70	1	2	2	1	2	2	2	1	1	1	1	1	2	2	2	1	1	1	1	2	4	1	2	1	4	2	1	1	1	3	1	1	1	1
1	3	4	3	1	2	1	1	1	1	2	3	7	76.67	76.67	76.67	1	2	2	2	2	3	3	2	2	1	1	1	2	2	2	2	1	1	1	1	4	2	2	1	3	2	2	3	3	3	1	1	2	2
2	2	3	3	2	3	1	1	1	1	2	2	6	80	80	80	2	3	3	3	3	4	4	2	1	1	2	1	2	2	2	1	1	1	1	2	2	2	2	1	3	2	2	3	2	4	2	1	2	2
2	3	4	1	2	2	1	1	1	1	2	2	2	93.33	93.33	93.33	2	2	3	3	4	3	4	2	1	1	1	1	2	1	1	1	1	1	1	2	1	2	2	2	4	2	2	3	2	3	2	1	1	2
1	3	3	1	2	3	1	1	1	1	2	3	5	83.33	83.33	83.33	2	2	1	2	4	3	4	3	2	1	1	1	2	1	1	1	1	1	1	2	1	2	2	2	4	2	2	3	3	4	2	2	2	2
2	3	4	1	2	2	1	1	1	1	2	3	5	83.33	83.33	83.33	2	2	2	3	4	2	4	3	2	1	1	1	1	1	1	1	1	1	1	2	2	1	2	2	3	2	2	4	2	4	2	2	2	2
1	2	2	3	1	1	1	1	1	1	2	3	4	#NULL!	#NULL!	#NULL!	1	1	2	2	4	3	3	2	1	1	1	1	1	1	1	1	1	1	1	2	2	2	2	2	4	2	2	3	2	4	2	2	2	2
1	2	2	2	2	2	1	1	1	1	2	3	4	86.67	86.67	86.67	1	2	2	2	3	4	3	3	2	1	1	1	2	2	1	1	1	1	1	2	2	2	2	1	4	2	2	3	3	4	2	1	2	1
1	2	1	2	2	4	1	1	1	1	2	2	6	80	80	80	2	2	2	4	4	4	3	2	2	1	1	1	2	2	1	1	1	1	1	2	1	1	2	2	3	2	2	3	2	3	2	2	2	2
2	3	3	1	1	4	1	1	1	1	2	3	12	86.67	86.67	86.67	2	2	1	4	5	4	4	2	2	1	2	1	2	1	2	1	2	1	1	2	2	1	2	1	5	2	2	3	2	4	1	1	1	1
1	2	1	4	1	4	1	1	1	1	1	3	4	86.67	86.67	86.67	1	2	2	3	4	2	4	2	2	1	1	1	2	2	2	1	1	1	1	2	2	2	2	1	5	1	1	4	3	4	1	1	2	2
1	2	4	4	2	4	1	1	1	1	2	3	3	90	90	90	1	1	4	5	5	3	4	2	2	1	2	1	2	2	2	1	1	1	1	1	2	3	1	1	1	2	4	4	3	4	2	2	3	3
2	3	2	2	2	2	1	1	1	1	2	1	4	#NULL!	#NULL!	#NULL!	1	2	1	2	1	2	3	3	1	1	1	1	1	2	2	2	2	1	1	2	2	3	3	2	3	2	2	2	2	4	1	2	2	2
2	2	1	3	1	4	1	1	1	1	2	2	4	#NULL!	#NULL!	#NULL!	1	2	2	1	1	3	3	3	1	1	1	1	2	1	1	1	1	1	1	2	2	2	3	3	3	2	2	2	2	4	1	2	2	2
2	3	3	1	2	4	1	1	1	1	2	3	5	#NULL!	#NULL!	#NULL!	1	2	2	2	1	1	3	3	1	1	1	1	2	1	1	1	1	1	1	2	2	2	2	2	3	3	2	2	3	3	1	2	2	2
1	2	2	5	1	2	1	1	1	1	1	2	3	#NULL!	#NULL!	#NULL!	1	2	2	2	1	1	3	2	1	1	1	1	2	2	2	2	2	1	1	2	3	3	4	2	4	2	1	2	2	4	1	1	2	2
1	3	3	2	2	2	1	1	1	1	2	2	2	#NULL!	#NULL!	#NULL!	1	2	2	2	1	1	3	3	1	1	1	1	2	1	1	1	1	1	1	2	3	2	2	2	3	2	2	3	2	4	1	2	2	2
2	3	4	1	2	4	1	1	1	1	2	3	5	#NULL!	#NULL!	#NULL!	1	2	2	2	1	1	3	3	#NULL!	#NULL!	#NULL!	#NULL!	#NULL!	#NULL!	#NULL!	#NULL!	#NULL!	#NULL!	#NULL!	#NULL!	2	2	2	2	3	3	2	2	3	3	1	2	2	2
2	3	2	2	2	2	1	1	1	1	2	3	4	#NULL!	#NULL!	#NULL!	1	2	1	2	1	2	3	3	1	1	1	1	1	2	2	2	2	1	1	2	2	3	3	2	3	2	2	2	2	4	1	2	2	2
1	3	3	2	2	2	1	1	1	1	2	2	2	#NULL!	#NULL!	#NULL!	1	2	2	2	1	1	3	3	1	1	1	1	2	1	1	1	1	1	1	2	3	2	2	2	3	2	2	3	2	4	1	2	2	2
2	3	2	2	2	2	1	1	1	1	2	3	4	#NULL!	#NULL!	#NULL!	1	2	1	2	1	2	3	3	1	1	1	1	1	2	2	2	2	1	1	2	2	3	3	2	3	2	2	2	2	4	1	2	2	2
2	3	4	1	2	4	1	1	1	1	2	3	5	#NULL!	#NULL!	#NULL!	1	2	2	2	1	1	3	3	#NULL!	#NULL!	#NULL!	#NULL!	#NULL!	#NULL!	#NULL!	#NULL!	#NULL!	#NULL!	#NULL!	#NULL!	2	2	2	2	3	3	2	2	3	3	1	2	2	2
1	3	3	2	2	2	1	1	1	1	2	2	2	#NULL!	#NULL!	#NULL!	1	2	2	2	1	1	3	3	1	1	1	1	2	1	1	1	1	1	1	2	3	2	2	2	3	2	2	3	2	4	1	2	2	2
2	2	1	3	1	4	1	1	1	1	2	2	4	#NULL!	#NULL!	#NULL!	1	2	2	1	1	3	3	3	1	1	1	1	2	1	1	1	1	1	1	2	2	2	3	3	3	2	2	2	2	4	1	2	2	2
2	3	2	2	2	2	1	1	1	1	2	4	3	#NULL!	#NULL!	#NULL!	1	2	1	2	1	2	3	3	1	1	1	1	1	2	2	2	2	1	1	2	2	3	3	2	3	2	2	2	2	4	1	2	2	2
2	3	2	2	2	2	1	1	1	1	2	3	4	#NULL!	#NULL!	#NULL!	1	2	1	2	1	2	3	3	1	1	1	1	1	2	2	2	2	1	1	2	2	3	3	2	3	2	2	2	2	4	1	2	2	2
1	3	3	2	2	2	1	1	1	1	2	2	2	#NULL!	#NULL!	#NULL!	1	2	2	2	1	1	3	3	1	1	1	1	2	1	1	1	1	1	1	2	3	2	2	2	3	2	2	3	2	4	1	2	2	2
2	2	1	3	1	4	1	1	1	1	2	2	4	#NULL!	#NULL!	#NULL!	1	2	2	1	1	3	3	3	1	1	1	1	2	1	1	1	1	1	1	2	2	2	3	3	3	2	2	2	2	4	1	2	2	2
1	2	2	5	1	2	1	1	1	1	1	2	3	#NULL!	#NULL!	#NULL!	1	2	2	2	1	1	3	2	1	1	1	1	2	2	2	2	2	1	1	2	2	2	3	2	4	2	1	2	2	4	1	1	2	2
2	3	2	2	2	2	1	1	1	1	2	3	4	#NULL!	#NULL!	#NULL!	1	2	1	2	1	2	3	3	1	1	1	1	1	2	2	2	2	1	1	2	2	3	3	2	3	2	2	2	2	4	1	2	2	2
1	2	2	5	1	2	1	1	1	1	1	2	3	#NULL!	#NULL!	#NULL!	1	2	2	2	1	1	3	2	1	1	1	1	2	2	2	2	2	1	1	2	3	3	4	2	4	2	1	2	2	4	1	1	2	2
2	2	1	3	1	4	1	1	1	1	2	2	4	#NULL!	#NULL!	#NULL!	1	2	2	1	1	3	3	3	1	1	1	1	2	1	1	1	1	1	1	2	2	2	3	3	3	2	2	2	2	4	1	2	2	2
1	2	4	4	1	2	1	1	1	1	2	2	2	#NULL!	#NULL!	#NULL!	1	2	2	2	1	2	3	3	1	1	1	1	2	1	1	1	1	1	1	2	2	2	1	2	3	2	2	2	2	3	1	2	2	2
2	2	1	3	1	4	1	1	1	1	2	2	4	#NULL!	#NULL!	#NULL!	1	2	2	1	1	3	3	3	1	1	1	1	2	1	1	1	1	1	1	2	2	2	3	3	3	2	2	2	2	4	1	2	2	2
2	2	1	3	1	4	1	1	1	1	2	2	4	#NULL!	#NULL!	#NULL!	1	2	2	1	1	3	3	3	1	1	1	1	2	1	1	1	1	1	1	2	2	2	3	3	3	2	2	2	2	4	1	2	2	2
2	3	2	4	2	1	1	1	1	1	2	2	4	#NULL!	#NULL!	#NULL!	1	2	2	2	1	1	2	3	1	1	1	1	1	2	1	2	1	1	1	2	2	2	3	2	3	2	2	1	2	4	1	2	1	2
2	2	2	4	2	1	1	1	1	1	2	2	4	#NULL!	#NULL!	#NULL!	1	2	2	2	1	1	2	3	1	1	1	1	1	2	1	2	1	1	1	2	2	2	3	2	3	2	2	1	2	4	1	2	1	2
2	2	3	3	2	2	1	1	1	1	2	2	4	#NULL!	#NULL!	#NULL!	2	2	2	2	2	2	3	3	1	1	1	1	2	2	1	1	1	1	1	2	2	2	2	2	3	2	2	2	2	4	2	2	2	2
2	2	2	2	2	2	1	1	1	1	2	2	5	#NULL!	#NULL!	#NULL!	2	2	1	3	2	2	3	2	1	1	1	1	2	2	2	1	1	1	1	2	2	2	3	2	4	2	2	3	2	4	2	2	2	2
2	2	2	5	2	2	1	1	1	1	2	2	3	#NULL!	#NULL!	#NULL!	1	2	2	2	1	2	2	2	1	1	1	1	2	2	2	2	2	1	1	2	1	2	2	2	3	2	2	2	3	4	1	2	2	2
2	2	3	3	2	2	1	1	1	1	2	2	4	#NULL!	#NULL!	#NULL!	2	2	2	2	2	2	3	3	1	1	1	1	1	2	2	1	1	1	1	2	2	2	2	2	3	2	2	2	2	4	2	2	2	2
2	2	2	4	2	1	1	1	1	1	2	2	4	#NULL!	#NULL!	#NULL!	1	2	2	2	1	1	2	3	1	1	1	1	1	2	1	2	1	1	1	2	2	2	3	2	3	2	2	1	2	4	1	2	1	2
2	3	4	1	2	4	1	1	1	1	2	3	5	#NULL!	#NULL!	#NULL!	1	2	2	2	1	1	3	3	1	1	1	1	1	1	1	1	1	1	1	2	2	2	2	2	3	3	2	2	3	3	1	2	2	2
1	2	3	3	2	4	1	1	1	1	2	3	2	#NULL!	#NULL!	#NULL!	1	2	2	3	1	2	3	4	1	1	1	1	2	1	1	1	1	1	1	2	2	3	2	2	5	3	1	1	2	3	1	2	2	1
1	2	4	4	2	2	1	1	1	1	2	1	2	#NULL!	#NULL!	#NULL!	1	2	2	2	1	2	3	3	1	1	1	1	2	1	1	1	1	1	1	2	2	2	1	2	3	2	2	2	2	3	1	2	2	2
2	2	2	5	2	2	1	1	1	1	2	3	3	#NULL!	#NULL!	#NULL!	1	2	2	2	1	2	2	2	1	1	1	1	2	2	2	2	2	1	1	2	1	2	2	2	3	2	2	2	3	4	1	2	2	2
2	2	2	4	2	1	1	1	1	1	2	2	4	#NULL!	#NULL!	#NULL!	1	2	2	2	1	1	2	3	1	1	1	1	1	2	1	2	1	1	1	2	2	2	3	2	3	2	2	1	2	4	1	2	1	2
2	3	4	1	2	4	1	1	1	1	2	3	5	#NULL!	#NULL!	#NULL!	1	2	2	2	1	1	3	3	1	1	1	1	1	1	1	1	1	1	1	2	2	2	2	2	3	3	2	2	3	3	1	2	2	2
1	2	3	3	2	4	1	1	1	1	2	3	2	#NULL!	#NULL!	#NULL!	1	2	2	3	1	2	3	4	1	1	1	1	2	1	1	1	1	1	1	2	2	3	2	2	5	3	1	1	2	3	1	2	2	1
2	2	3	3	2	2	1	1	1	1	2	2	4	#NULL!	#NULL!	#NULL!	2	2	2	2	2	2	3	3	1	1	1	1	2	2	1	1	1	1	1	2	2	2	2	2	3	2	2	2	2	4	2	2	2	2
1	2	2	5	2	2	1	1	1	1	1	2	3	#NULL!	#NULL!	#NULL!	1	2	2	2	1	1	2	2	1	1	1	1	2	2	2	2	2	1	1	2	3	3	4	2	4	2	1	2	2	4	1	1	2	2
2	2	4	2	2	2	1	1	1	1	2	2	4	#NULL!	#NULL!	#NULL!	1	2	2	2	1	2	3	3	1	1	1	1	2	1	1	1	1	1	1	2	2	2	2	2	3	2	1	2	2	3	1	2	2	2
2	2	3	3	2	2	1	1	1	1	2	2	4	#NULL!	#NULL!	#NULL!	2	2	2	2	2	2	3	3	1	1	1	1	2	2	1	1	1	1	1	2	2	2	2	2	3	2	2	2	2	4	2	2	2	2
2	2	3	3	2	2	1	1	1	1	2	2	4	#NULL!	#NULL!	#NULL!	1	2	2	2	1	2	3	3	1	1	1	1	2	1	1	1	1	1	1	2	2	2	2	2	3	2	1	2	2	3	1	2	2	2
2	3	4	1	2	4	1	1	1	1	2	2	5	#NULL!	#NULL!	#NULL!	1	2	2	2	1	1	3	3	1	1	1	1	1	1	1	1	1	1	1	2	2	2	2	2	3	3	2	2	3	3	1	2	2	2
2	2	1	3	2	1	1	1	1	1	2	2	4	#NULL!	#NULL!	#NULL!	1	2	2	2	1	1	2	3	1	1	1	1	1	2	1	2	1	1	1	2	2	2	3	2	3	2	2	1	2	4	1	2	1	2
2	2	3	3	2	2	1	1	1	1	2	2	4	#NULL!	#NULL!	#NULL!	2	2	2	2	2	2	3	3	1	1	1	1	2	2	1	1	1	1	1	2	2	2	2	2	3	2	2	2	2	4	2	2	2	2
2	2	3	3	2	2	1	1	1	1	2	2	4	#NULL!	#NULL!	#NULL!	1	2	2	2	1	2	3	3	1	1	1	1	2	1	1	1	1	1	1	2	2	2	2	2	3	2	1	2	2	3	1	2	2	2
2	2	2	4	2	1	1	1	1	1	2	2	4	#NULL!	#NULL!	#NULL!	1	2	2	2	1	1	2	3	1	1	1	1	1	2	1	2	1	1	1	2	2	2	3	2	3	2	2	1	2	4	2	2	3	2
1	2	4	4	1	2	1	1	1	1	2	2	2	#NULL!	#NULL!	#NULL!	1	2	2	2	1	2	3	3	1	1	1	1	2	1	1	1	1	1	1	2	2	2	1	2	3	2	2	2	2	3	1	2	2	2
2	2	2	5	1	2	1	1	1	1	2	2	3	#NULL!	#NULL!	#NULL!	1	2	2	2	1	2	2	2	1	1	1	1	2	2	2	2	2	1	1	2	1	2	2	2	3	2	2	2	3	4	1	2	2	2
1	2	3	4	1	2	1	1	1	1	2	#NULL!	#NULL!	#NULL!	#NULL!	#NULL!	1	2	2	2	1	2	4	4	1	1	1	1	2	1	1	1	1	1	1	2	2	2	1	2	4	2	2	2	2	4	1	2	2	2
2	2	4	3	2	2	1	1	1	1	2	2	4	#NULL!	#NULL!	#NULL!	1	2	2	2	1	2	3	3	1	1	1	1	2	1	1	1	1	1	1	2	2	2	2	2	3	2	1	2	2	3	1	2	2	2
2	2	2	3	2	2	1	1	1	1	2	2	4	#NULL!	#NULL!	#NULL!	1	2	2	2	1	2	3	3	1	1	1	1	2	1	1	1	1	1	1	2	2	2	2	2	3	2	1	2	2	3	1	2	2	2
1	2	4	4	2	2	1	1	1	1	2	2	2	#NULL!	#NULL!	#NULL!	1	2	2	2	1	2	3	3	1	1	1	1	2	1	1	1	1	1	1	2	2	2	1	2	3	2	2	2	2	3	1	2	2	2
2	2	2	5	1	2	1	1	1	1	2	2	3	#NULL!	#NULL!	#NULL!	1	2	2	2	1	2	2	2	1	1	1	1	2	2	2	2	2	1	1	2	1	2	2	2	3	2	2	2	3	4	1	2	2	2
2	2	2	5	1	2	1	1	1	1	2	3	3	#NULL!	#NULL!	#NULL!	1	2	2	2	1	2	2	2	1	1	1	1	2	2	2	2	2	1	1	2	2	2	2	3	4	#NULL!	#NULL!	#NULL!	#NULL!	#NULL!	#NULL!	#NULL!	#NULL!	#NULL!
2	2	2	4	2	4	1	1	1	1	2	#NULL!	#NULL!	#NULL!	#NULL!	#NULL!	1	2	2	2	1	3	3	2	1	1	1	1	1	1	1	1	1	1	1	2	2	2	2	2	4	1	2	2	3	4	1	2	2	2
2	3	3	4	1	4	1	1	1	1	2	#NULL!	#NULL!	#NULL!	#NULL!	#NULL!	1	2	2	1	1	3	3	2	1	1	1	1	1	1	1	1	1	1	1	2	1	2	2	2	4	1	2	2	3	4	1	2	2	2
1	3	4	1	1	4	1	1	1	1	2	#NULL!	#NULL!	#NULL!	#NULL!	#NULL!	1	2	1	2	1	3	3	3	2	1	1	1	1	1	1	1	1	1	1	2	1	1	2	2	4	1	2	2	2	4	1	2	2	2
2	3	4	2	2	4	1	1	1	1	2	#NULL!	#NULL!	#NULL!	#NULL!	#NULL!	1	2	2	2	1	3	3	3	1	1	1	1	1	1	1	1	1	1	2	2	2	2	2	3	4	1	2	2	2	4	1	2	2	2
2	2	2	4	1	4	1	1	1	1	2	#NULL!	#NULL!	#NULL!	#NULL!	#NULL!	1	2	2	2	1	3	3	3	1	1	1	1	1	1	1	1	1	1	1	2	2	2	2	1	4	1	2	2	3	4	1	2	2	1
1	2	4	2	2	4	1	1	1	1	2	#NULL!	#NULL!	#NULL!	#NULL!	#NULL!	1	2	2	2	1	2	2	1	1	1	1	1	1	1	1	1	1	1	1	2	1	1	2	2	4	1	2	2	2	3	1	2	2	2
1	2	2	2	1	4	1	1	1	1	2	#NULL!	#NULL!	#NULL!	#NULL!	#NULL!	1	2	1	2	2	3	3	2	1	1	1	1	1	1	1	1	1	1	1	2	2	2	2	2	4	1	1	2	3	4	1	2	2	1
2	3	4	1	2	4	1	1	1	1	2	#NULL!	#NULL!	#NULL!	#NULL!	#NULL!	1	2	1	2	1	3	3	2	1	1	1	1	1	1	1	1	1	1	1	2	2	2	3	2	4	1	1	2	2	3	1	2	1	1
1	2	4	4	1	4	1	1	1	1	2	#NULL!	#NULL!	#NULL!	#NULL!	#NULL!	1	2	1	2	1	3	3	2	1	1	1	1	1	1	1	1	1	1	1	2	2	2	2	2	4	1	2	2	2	4	1	2	2	1
2	3	3	1	1	4	1	1	1	1	2	#NULL!	#NULL!	#NULL!	#NULL!	#NULL!	1	2	1	2	1	3	3	2	1	1	1	1	1	1	1	1	1	1	1	2	1	2	2	2	5	2	1	2	2	3	1	2	2	2
2	3	4	1	2	4	1	1	2	1	2	2	5	91.67	91.67	91.67	1	4	1	3	4	4	5	2	2	1	2	1	2	1	2	1	1	1	2	2	2	2	2	1	4	2	2	2	2	3	1	1	1	1
2	3	2	2	1	4	1	2	1	1	2	2	10	83.33	83.33	83.33	1	3	2	3	1	2	4	2	2	1	2	1	2	1	2	1	1	1	1	2	3	4	2	2	2	2	2	4	2	4	1	1	1	1
1	2	3	4	2	4	1	1	1	1	2	#NULL!	#NULL!	#NULL!	#NULL!	#NULL!	1	2	1	2	1	3	3	2	1	1	1	1	1	1	1	1	1	1	1	2	2	3	2	2	4	1	2	2	3	4	1	2	2	2
1	3	3	4	1	4	1	1	1	1	2	#NULL!	#NULL!	#NULL!	#NULL!	#NULL!	1	2	1	2	1	3	3	2	1	1	1	1	1	1	1	1	1	1	1	2	1	2	3	2	4	1	2	2	2	3	1	2	2	1
2	2	4	4	2	4	1	1	1	1	2	#NULL!	#NULL!	#NULL!	#NULL!	#NULL!	1	2	2	2	1	3	3	2	1	1	1	1	1	1	1	1	1	1	1	2	1	2	2	3	5	1	2	2	2	4	1	2	2	2
1	2	1	4	1	4	1	1	1	1	2	#NULL!	#NULL!	#NULL!	#NULL!	#NULL!	1	2	2	2	1	3	3	2	1	1	1	1	1	1	1	1	1	1	1	2	2	2	2	2	4	1	2	2	2	4	1	2	2	1
2	3	2	2	1	4	1	1	1	1	2	#NULL!	#NULL!	#NULL!	#NULL!	#NULL!	1	2	2	2	1	3	3	2	1	1	1	1	1	1	1	1	1	1	1	2	2	3	2	2	5	1	2	2	2	5	1	2	2	2
2	3	2	4	2	4	1	1	1	1	2	#NULL!	#NULL!	#NULL!	#NULL!	#NULL!	1	2	1	2	1	3	3	2	1	1	1	1	1	1	1	1	1	1	1	2	2	2	3	3	5	1	2	2	3	4	1	2	2	1
2	3	4	2	2	4	1	1	1	1	2	#NULL!	#NULL!	#NULL!	#NULL!	#NULL!	1	2	2	2	1	3	3	2	1	1	1	1	1	1	1	1	1	1	1	2	1	1	2	2	3	2	2	2	3	4	1	2	2	1
1	3	3	2	2	4	1	1	1	1	2	#NULL!	#NULL!	#NULL!	#NULL!	#NULL!	1	2	2	2	1	3	3	2	1	1	1	1	1	1	1	1	1	1	1	2	1	2	2	1	4	1	2	2	3	4	1	2	2	1
2	3	2	4	2	4	1	1	1	1	2	#NULL!	#NULL!	#NULL!	#NULL!	#NULL!	1	2	2	2	2	3	3	2	1	1	1	1	1	1	1	1	1	1	1	2	1	2	2	2	5	1	2	2	2	4	1	2	2	2
2	3	2	4	1	4	1	1	1	1	2	#NULL!	#NULL!	#NULL!	#NULL!	#NULL!	1	2	1	2	1	3	3	2	1	1	1	1	1	1	1	1	1	1	1	2	2	2	2	2	4	1	1	2	3	4	1	2	2	1
2	3	3	1	2	4	1	1	1	1	2	#NULL!	#NULL!	#NULL!	#NULL!	#NULL!	1	2	1	2	1	3	3	2	1	1	1	1	1	1	1	1	1	1	1	2	1	2	2	2	5	1	2	2	3	4	1	2	2	1
2	3	4	4	1	4	1	1	1	1	2	#NULL!	#NULL!	#NULL!	#NULL!	#NULL!	1	2	1	2	2	3	3	2	1	1	1	1	1	1	1	1	1	1	1	2	1	2	2	2	4	1	2	2	3	4	1	2	1	1
1	3	2	4	2	4	1	1	1	1	2	#NULL!	#NULL!	#NULL!	#NULL!	#NULL!	1	2	2	2	1	3	3	2	1	1	1	1	1	1	1	1	1	1	1	2	1	2	3	3	4	1	2	2	3	4	1	2	2	1
1	3	3	4	1	4	1	1	1	1	2	#NULL!	#NULL!	#NULL!	#NULL!	#NULL!	1	2	1	1	1	3	3	3	1	1	1	1	1	1	1	1	1	1	1	2	1	2	2	2	4	1	1	1	2	4	1	2	2	1
2	3	2	4	2	4	1	1	1	1	2	#NULL!	#NULL!	#NULL!	#NULL!	#NULL!	1	2	1	2	1	2	3	2	1	1	1	1	1	1	1	1	1	1	1	2	1	2	2	2	5	1	2	2	1	3	1	2	2	2
2	3	4	2	2	4	1	1	1	1	2	#NULL!	#NULL!	#NULL!	#NULL!	#NULL!	1	2	1	2	1	3	3	2	1	1	1	1	1	1	1	1	1	1	1	2	1	1	2	2	5	1	1	2	3	3	1	2	2	1
2	3	4	4	1	4	1	1	1	1	2	#NULL!	#NULL!	#NULL!	#NULL!	#NULL!	1	2	1	2	1	3	3	2	1	1	1	1	1	1	1	1	1	1	1	2	2	1	1	1	4	2	2	2	2	3	1	2	2	2
2	3	4	4	2	4	1	1	1	1	2	#NULL!	#NULL!	#NULL!	#NULL!	#NULL!	1	2	1	2	2	3	3	2	1	1	1	1	1	1	1	1	1	1	1	2	1	2	2	2	5	2	2	2	2	4	1	2	2	1
2	3	2	2	2	4	1	1	1	1	2	#NULL!	#NULL!	#NULL!	#NULL!	#NULL!	1	2	2	2	2	2	3	3	1	1	1	1	1	1	1	1	1	1	1	2	1	2	2	2	4	2	2	2	2	3	1	2	1	2
1	3	2	2	2	4	1	1	1	1	2	#NULL!	#NULL!	#NULL!	#NULL!	#NULL!	1	2	2	2	1	3	3	2	1	1	1	1	1	1	1	1	1	1	1	2	1	1	1	2	4	2	2	1	3	4	1	2	1	1
2	3	3	1	2	4	1	1	1	1	2	#NULL!	#NULL!	#NULL!	#NULL!	#NULL!	1	2	1	2	1	3	3	2	1	1	1	1	1	1	1	1	1	1	1	2	2	2	2	3	5	1	2	2	2	5	1	2	1	1
1	3	2	4	1	4	1	1	1	1	2	#NULL!	#NULL!	#NULL!	#NULL!	#NULL!	1	2	2	2	2	3	3	2	1	1	1	1	1	1	1	1	1	1	1	2	1	2	2	2	4	1	2	2	2	3	1	2	2	1
2	2	2	4	1	4	1	1	1	1	2	#NULL!	#NULL!	#NULL!	#NULL!	#NULL!	1	2	2	2	2	3	3	3	1	1	1	1	1	1	1	1	1	1	1	2	1	2	2	3	4	2	2	2	2	3	1	2	1	1
2	3	4	2	2	4	1	1	1	1	2	#NULL!	#NULL!	#NULL!	#NULL!	#NULL!	1	2	2	2	2	3	3	2	1	1	1	1	1	1	1	1	1	1	1	2	1	2	2	2	5	2	2	2	3	4	1	2	1	2
2	3	3	2	2	4	1	1	1	1	2	#NULL!	#NULL!	#NULL!	#NULL!	#NULL!	1	2	1	2	2	3	3	2	1	1	1	1	1	1	1	1	1	1	1	2	1	2	2	2	5	1	2	2	2	4	1	2	2	1
1	3	3	4	2	4	1	1	1	1	2	#NULL!	#NULL!	#NULL!	#NULL!	#NULL!	1	2	2	3	2	2	3	3	1	1	1	1	1	1	1	1	1	1	1	2	2	3	2	2	4	1	1	2	3	3	1	2	1	1
2	2	4	4	2	4	1	1	1	1	2	#NULL!	#NULL!	#NULL!	#NULL!	#NULL!	1	2	2	3	2	2	3	3	1	1	1	1	1	1	1	1	1	1	1	2	1	2	2	2	5	2	2	2	3	3	1	2	2	1
2	3	4	4	1	4	1	1	1	1	2	#NULL!	#NULL!	#NULL!	#NULL!	#NULL!	1	2	1	2	2	3	3	2	1	1	1	1	1	1	1	1	1	1	1	2	1	2	2	2	5	2	2	2	2	3	1	2	1	2
2	3	2	1	1	4	1	1	1	1	2	#NULL!	#NULL!	#NULL!	#NULL!	#NULL!	1	2	1	2	2	3	3	3	1	1	1	1	1	1	1	1	1	1	1	2	1	2	2	2	5	2	2	2	2	3	1	2	2	1
2	3	3	4	1	4	1	1	1	1	2	#NULL!	#NULL!	#NULL!	#NULL!	#NULL!	1	2	2	3	2	3	3	3	1	1	1	1	1	1	1	1	1	1	1	2	2	2	2	2	5	2	3	2	2	3	1	2	2	2
2	3	2	3	2	2	1	1	1	1	2	#NULL!	#NULL!	#NULL!	#NULL!	#NULL!	1	2	2	3	1	1	4	3	1	1	1	1	1	1	1	1	1	1	1	2	2	2	2	2	3	2	2	3	3	3	2	2	2	2
2	3	3	3	2	4	1	1	1	1	2	2	1	#NULL!	#NULL!	#NULL!	1	2	2	3	1	1	4	3	1	1	1	1	1	1	1	1	1	1	1	2	2	2	2	2	3	2	2	2	2	4	1	2	2	2
2	3	2	3	2	4	1	1	1	1	2	2	4	#NULL!	#NULL!	#NULL!	1	2	2	2	1	1	3	2	1	1	1	1	1	1	1	1	1	1	1	2	2	2	2	2	4	2	2	2	3	4	1	2	2	2
2	3	4	1	2	2	1	1	1	1	2	3	4	#NULL!	#NULL!	#NULL!	1	2	1	3	1	1	4	3	1	1	1	1	1	1	1	1	1	1	1	2	2	2	2	1	3	3	3	2	2	4	2	2	2	2
2	3	4	2	2	4	1	1	1	1	2	2	3	#NULL!	#NULL!	#NULL!	2	2	3	3	1	1	4	3	1	1	1	1	1	1	1	1	1	1	1	2	2	2	2	2	4	2	2	2	3	3	1	1	1	1
2	3	3	3	2	4	1	1	1	1	2	2	1	#NULL!	#NULL!	#NULL!	1	2	2	3	1	1	4	3	1	1	1	1	1	1	1	1	1	1	1	2	2	2	2	2	3	2	2	2	2	4	1	2	2	2
2	3	4	2	2	4	1	1	1	1	2	2	3	#NULL!	#NULL!	#NULL!	2	2	3	3	2	2	4	3	1	1	1	1	1	1	1	1	1	1	1	2	2	2	2	2	4	2	2	2	3	3	1	1	1	1
2	3	4	2	2	4	1	1	1	1	2	2	3	#NULL!	#NULL!	#NULL!	1	2	2	3	1	1	4	3	1	1	1	1	1	1	1	1	1	1	1	2	2	2	2	2	4	2	1	2	3	4	1	2	2	2
2	3	4	1	2	2	1	1	1	1	2	3	4	#NULL!	#NULL!	#NULL!	1	2	1	3	1	1	4	3	1	1	1	1	1	1	1	1	1	1	1	2	2	2	2	1	3	3	3	2	2	4	2	2	2	2
2	3	3	3	2	4	1	1	1	1	2	2	1	#NULL!	#NULL!	#NULL!	1	2	2	3	1	1	4	3	1	1	1	1	1	1	1	1	1	1	1	2	2	2	2	2	3	2	2	2	2	4	1	2	2	2
1	3	3	2	2	2	1	1	1	1	2	2	2	#NULL!	#NULL!	#NULL!	1	2	2	2	1	1	3	3	1	1	1	1	1	1	1	1	1	1	1	2	2	2	2	2	3	2	2	2	3	3	1	2	2	2
1	3	2	3	2	1	1	1	1	1	2	2	2	#NULL!	#NULL!	#NULL!	1	2	2	3	1	2	4	3	1	1	1	1	1	1	1	1	1	1	1	2	2	2	2	2	3	1	2	2	2	3	2	2	2	2
2	3	4	2	2	4	1	1	1	1	2	2	3	#NULL!	#NULL!	#NULL!	1	2	2	3	1	1	4	3	1	1	1	1	1	1	1	1	1	1	1	2	2	2	2	2	4	2	1	2	3	4	1	2	2	2
2	2	3	3	2	4	1	1	1	1	2	2	2	#NULL!	#NULL!	#NULL!	2	2	2	1	2	2	3	2	1	1	1	2	2	2	1	1	1	1	2	2	2	2	2	2	2	2	2	2	3	4	1	2	2	2
1	3	3	3	2	1	1	1	1	1	2	2	4	#NULL!	#NULL!	#NULL!	1	2	2	3	1	2	3	2	1	1	1	1	2	1	1	1	1	1	1	2	2	2	2	2	2	1	2	2	2	3	1	2	2	2
2	3	4	3	2	4	1	1	1	1	2	2	2	#NULL!	#NULL!	#NULL!	1	2	2	2	2	2	3	3	1	1	1	1	1	1	1	1	1	1	1	2	1	2	2	2	2	1	2	2	2	3	1	2	2	2
2	2	2	3	1	1	1	1	1	1	2	2	3	#NULL!	#NULL!	#NULL!	1	2	2	2	2	1	4	2	1	1	1	1	1	1	1	1	1	1	1	2	1	2	2	2	2	1	2	2	2	3	1	2	2	2
2	2	2	5	1	2	1	1	1	1	2	2	2	#NULL!	#NULL!	#NULL!	1	2	2	2	2	2	3	3	1	1	1	1	1	1	1	1	1	1	1	2	2	2	2	2	2	1	2	2	2	3	1	2	2	2
2	3	3	2	2	2	1	1	1	1	2	2	3	#NULL!	#NULL!	#NULL!	1	2	2	2	2	1	3	3	1	1	1	1	1	1	1	1	1	1	1	2	1	2	2	2	2	2	2	2	2	4	1	2	2	2
2	2	4	2	2	4	1	1	1	1	2	2	2	#NULL!	#NULL!	#NULL!	1	2	2	3	1	1	3	3	1	1	1	1	1	1	1	1	1	1	1	2	1	2	2	2	2	1	2	2	2	4	1	2	2	2
2	3	3	3	2	2	1	1	1	1	2	2	2	#NULL!	#NULL!	#NULL!	2	2	2	1	2	3	4	3	1	1	1	1	1	1	1	1	1	1	1	2	2	2	2	2	2	1	3	2	3	3	1	2	2	2
2	2	2	3	1	1	1	1	1	1	2	2	3	#NULL!	#NULL!	#NULL!	1	2	2	2	2	1	4	2	1	1	1	1	1	1	1	1	1	1	1	2	1	2	2	2	2	1	2	2	2	3	1	2	2	2
2	3	4	2	2	4	1	1	1	1	2	2	2	#NULL!	#NULL!	#NULL!	1	2	2	3	1	1	3	3	1	1	1	1	1	1	1	1	1	1	1	2	1	2	2	2	2	1	2	2	2	4	1	2	2	2
1	3	4	3	2	4	1	1	1	1	2	2	4	#NULL!	#NULL!	#NULL!	1	2	2	3	4	2	4	2	1	1	1	1	1	1	1	1	2	1	1	1	2	2	2	3	4	2	2	2	2	3	1	3	2	2
2	2	2	5	2	2	1	1	1	1	2	2	2	#NULL!	#NULL!	#NULL!	1	2	2	2	2	2	3	3	1	1	1	1	1	1	1	1	1	1	1	2	2	2	2	2	2	1	2	2	2	3	1	2	2	2
2	2	2	4	1	2	1	1	1	1	2	2	3	#NULL!	#NULL!	#NULL!	2	2	1	2	1	1	3	3	1	1	1	1	1	1	1	1	1	1	1	2	2	2	2	2	4	2	2	2	2	3	1	2	2	2
2	3	3	3	2	4	1	1	1	1	2	2	1	#NULL!	#NULL!	#NULL!	1	2	2	3	1	1	4	3	1	1	1	1	1	1	1	1	1	1	1	2	2	2	2	2	3	2	2	2	2	4	1	2	2	2
2	2	3	4	2	1	1	1	1	1	2	2	2	#NULL!	#NULL!	#NULL!	1	2	1	2	1	1	4	3	1	1	1	1	1	1	1	1	1	1	1	2	3	3	3	3	3	1	1	3	3	3	1	2	2	2
2	3	2	3	2	4	1	1	1	1	2	2	4	#NULL!	#NULL!	#NULL!	1	2	2	2	1	1	3	2	1	1	1	1	1	1	1	1	1	1	1	2	#NULL!	#NULL!	#NULL!	#NULL!	#NULL!	#NULL!	#NULL!	#NULL!	#NULL!	#NULL!	1	2	2	2
2	3	2	3	2	4	1	1	1	1	2	2	4	#NULL!	#NULL!	#NULL!	1	2	2	2	1	1	3	2	1	1	1	1	1	1	1	1	1	1	1	2	2	2	2	2	4	2	2	2	3	4	1	2	2	2
1	3	2	3	2	1	1	1	1	1	2	2	2	#NULL!	#NULL!	#NULL!	1	2	2	3	1	2	4	3	1	1	1	1	1	1	1	1	1	1	1	2	2	2	2	2	3	2	2	2	2	3	1	2	2	2
1	3	2	3	2	1	1	1	1	1	2	2	2	#NULL!	#NULL!	#NULL!	1	2	2	3	1	2	4	3	1	1	1	1	1	1	1	1	1	1	1	2	2	2	2	2	3	2	2	2	2	3	1	2	2	2
2	3	4	2	2	4	1	1	1	1	2	2	3	#NULL!	#NULL!	#NULL!	1	2	2	3	1	1	4	3	1	1	1	1	1	1	1	1	1	1	1	1	2	2	2	2	4	2	1	2	3	4	1	2	2	2
1	3	2	3	2	1	1	1	1	1	2	2	2	#NULL!	#NULL!	#NULL!	1	2	2	3	1	2	4	3	1	1	1	1	1	1	1	1	1	1	1	2	2	2	2	2	3	2	2	2	2	3	1	2	2	2
1	3	3	2	2	2	1	1	1	1	2	2	2	#NULL!	#NULL!	#NULL!	1	2	2	2	1	1	3	3	1	1	1	1	1	1	1	1	1	1	1	2	2	2	2	2	3	2	2	2	3	3	1	2	2	2
2	3	4	2	2	4	1	1	1	1	2	2	3	#NULL!	#NULL!	#NULL!	1	2	2	3	1	1	4	3	1	1	1	1	1	1	1	1	1	1	1	1	2	2	2	2	4	2	1	2	3	4	1	2	2	2
2	3	4	2	2	4	1	1	1	1	2	2	2	#NULL!	#NULL!	#NULL!	1	2	2	3	1	1	4	3	1	1	1	1	1	1	1	1	1	1	1	2	2	2	2	2	3	2	2	2	3	4	1	2	2	2
2	3	4	2	2	4	1	1	1	1	2	2	3	#NULL!	#NULL!	#NULL!	1	2	2	3	1	1	4	3	1	1	1	1	1	1	1	1	1	1	1	1	2	2	2	2	4	2	1	2	3	4	1	2	2	2
2	3	2	3	2	2	1	1	1	1	2	2	2	#NULL!	#NULL!	#NULL!	1	2	2	3	1	1	4	3	1	1	1	1	1	1	1	1	1	1	1	2	2	2	2	2	3	2	2	3	3	3	4	4	4	4
2	3	4	2	2	4	1	1	1	1	2	2	3	#NULL!	#NULL!	#NULL!	2	2	3	3	1	1	4	3	1	1	1	1	1	1	1	1	1	1	1	2	2	2	2	2	4	2	2	2	3	3	1	1	1	1
2	3	4	2	2	4	1	1	1	1	2	2	2	#NULL!	#NULL!	#NULL!	1	2	2	3	1	1	4	3	1	1	1	1	1	1	1	1	1	1	1	2	2	2	2	2	3	2	2	2	3	4	1	2	2	2
2	3	4	2	2	4	1	1	1	1	2	2	2	#NULL!	#NULL!	#NULL!	1	2	2	3	1	1	4	3	1	1	1	1	1	1	1	1	1	1	1	2	2	2	2	2	3	2	2	2	3	4	1	2	2	2
2	3	3	2	2	4	1	1	1	1	2	2	3	#NULL!	#NULL!	#NULL!	1	2	2	2	2	2	4	3	1	1	1	1	1	1	1	1	1	1	1	2	2	2	1	2	3	2	2	2	2	4	1	2	2	2
2	3	3	2	2	4	1	1	1	1	2	2	3	#NULL!	#NULL!	#NULL!	1	2	2	2	2	2	4	3	1	1	1	1	1	1	1	1	1	1	1	2	2	2	1	2	3	2	2	2	2	4	1	2	2	2
2	3	4	3	2	4	1	1	1	1	2	2	2	#NULL!	#NULL!	#NULL!	2	2	2	2	2	2	3	3	1	1	1	1	1	1	1	1	1	1	1	2	2	3	3	3	3	2	2	2	3	3	1	2	2	2
2	3	3	3	2	2	1	1	1	1	2	2	2	#NULL!	#NULL!	#NULL!	2	2	2	1	2	3	4	3	1	1	1	1	1	1	1	1	1	1	1	2	2	2	2	2	2	1	3	2	3	3	1	2	2	2
2	2	2	5	1	2	1	1	1	1	2	2	2	#NULL!	#NULL!	#NULL!	1	2	2	2	2	2	3	3	1	1	1	1	1	1	1	1	1	1	1	2	2	2	2	2	2	1	2	2	2	3	1	2	2	2
1	3	1	3	1	2	1	1	1	1	2	2	1	#NULL!	#NULL!	#NULL!	2	2	2	2	1	1	3	4	1	1	1	1	1	1	1	1	1	1	1	2	1	2	2	2	3	2	2	2	1	2	1	2	2	2
2	3	4	3	2	4	1	1	1	1	2	2	2	#NULL!	#NULL!	#NULL!	1	2	2	2	2	2	3	3	1	1	1	1	1	1	1	1	1	1	1	2	1	2	2	2	2	1	2	2	2	3	1	2	2	2
1	2	2	4	1	2	1	1	1	1	2	2	3	#NULL!	#NULL!	#NULL!	1	2	2	3	1	1	3	2	1	1	1	1	1	1	1	2	2	1	1	2	2	2	3	2	4	2	2	2	2	3	2	3	1	2
2	3	4	3	2	4	1	1	1	1	2	2	2	#NULL!	#NULL!	#NULL!	1	2	2	2	2	2	3	3	1	1	1	1	1	1	1	1	1	1	1	2	1	2	2	2	2	1	2	2	2	3	1	2	2	2
2	2	4	3	2	4	1	1	1	1	2	2	2	#NULL!	#NULL!	#NULL!	2	2	2	1	2	2	3	2	1	1	1	2	2	2	1	1	1	1	2	2	2	2	2	2	2	2	2	2	3	4	1	2	2	2
2	2	4	2	2	4	1	1	1	1	2	2	2	#NULL!	#NULL!	#NULL!	1	2	2	3	1	1	3	3	1	1	1	1	1	1	1	1	1	1	1	2	1	2	2	2	2	1	2	2	2	4	1	2	2	2
2	2	4	3	2	4	1	1	1	1	2	2	2	#NULL!	#NULL!	#NULL!	2	2	2	1	2	2	3	2	1	1	1	2	2	2	1	1	1	1	2	2	2	2	2	2	2	2	2	2	3	4	1	2	2	2
1	3	2	3	2	4	1	1	1	2	1	1	1	#NULL!	#NULL!	#NULL!	1	2	2	3	1	2	4	3	1	1	1	2	2	1	1	1	2	1	1	2	2	3	3	3	4	2	1	2	2	4	1	2	2	2
2	3	4	3	2	4	1	1	1	1	2	2	2	#NULL!	#NULL!	#NULL!	1	2	2	2	2	2	3	3	1	1	1	1	1	1	1	1	1	1	1	2	1	2	2	2	2	1	2	2	2	3	1	2	2	2
2	2	4	3	2	4	1	1	1	1	2	2	2	#NULL!	#NULL!	#NULL!	2	2	2	1	2	2	3	2	1	1	1	2	2	2	1	1	1	1	2	2	2	2	2	2	2	2	2	2	3	4	1	2	2	2
1	2	2	4	1	2	1	1	1	1	2	2	3	#NULL!	#NULL!	#NULL!	1	2	2	3	1	1	3	2	1	1	1	1	1	1	1	2	2	1	1	2	2	2	3	2	4	2	2	2	2	3	2	3	1	2
2	2	4	3	2	4	1	1	1	1	2	2	2	#NULL!	#NULL!	#NULL!	2	2	2	1	2	2	3	2	1	1	1	2	2	2	1	1	1	1	2	2	2	2	2	2	2	2	2	2	3	4	1	2	2	2
1	2	2	4	1	2	1	1	1	1	2	2	3	#NULL!	#NULL!	#NULL!	1	2	2	3	1	1	3	2	1	1	1	1	1	1	1	2	2	1	1	2	2	2	3	2	4	2	2	2	2	3	2	3	1	2
2	2	3	3	2	4	1	1	1	1	2	2	2	#NULL!	#NULL!	#NULL!	2	2	2	2	1	2	3	3	1	1	1	1	1	1	1	1	1	1	1	2	1	2	2	2	4	1	2	2	2	3	1	2	2	2
2	2	2	5	1	2	1	1	1	1	2	2	2	#NULL!	#NULL!	#NULL!	1	2	2	2	2	2	3	3	1	1	1	1	1	1	1	1	1	1	1	2	2	2	2	2	2	1	2	2	2	3	1	2	2	2
1	3	1	3	1	2	1	1	1	1	2	2	1	#NULL!	#NULL!	#NULL!	2	2	2	2	1	1	3	4	1	1	1	1	1	1	1	1	1	1	1	2	1	2	2	2	3	2	2	2	1	2	1	2	2	2
2	2	4	3	2	4	1	1	1	1	2	2	2	#NULL!	#NULL!	#NULL!	2	2	2	1	2	2	3	2	1	1	1	2	2	2	1	1	1	1	2	2	2	2	2	2	2	2	2	2	3	4	1	2	2	2
1	3	4	3	2	4	1	1	1	1	2	2	4	#NULL!	#NULL!	#NULL!	1	2	2	3	4	2	4	2	1	1	1	1	1	1	1	1	2	1	1	1	2	2	2	3	4	2	2	2	2	3	1	3	2	2
2	3	4	2	2	4	1	1	1	1	2	2	2	#NULL!	#NULL!	#NULL!	1	2	2	3	1	1	4	3	1	1	1	1	1	1	1	1	1	1	1	2	2	2	2	2	3	2	2	2	3	4	1	2	2	2
2	3	4	2	2	4	1	1	1	1	2	2	3	#NULL!	#NULL!	#NULL!	2	2	3	3	1	1	4	3	1	1	1	1	1	1	1	1	1	1	1	2	2	2	2	2	4	2	2	2	3	3	1	1	1	1
2	3	4	2	2	4	1	1	1	1	2	2	3	#NULL!	#NULL!	#NULL!	2	2	3	3	1	1	4	3	1	1	1	1	1	1	1	1	1	1	1	2	2	2	2	2	4	2	2	2	3	3	1	1	1	1
1	3	3	4	1	2	1	1	1	1	2	2	4	#NULL!	#NULL!	#NULL!	1	2	2	3	1	1	4	3	1	1	1	1	1	1	1	1	1	1	1	2	2	2	2	2	3	2	2	2	3	4	1	2	2	2
1	3	3	2	2	2	1	1	1	1	2	2	2	#NULL!	#NULL!	#NULL!	1	2	2	2	1	1	3	3	1	1	1	1	1	1	1	1	1	1	1	2	2	2	2	2	3	2	2	2	3	3	1	2	2	2
2	2	4	4	2	1	1	1	1	1	2	2	2	#NULL!	#NULL!	#NULL!	1	2	1	2	1	1	4	3	1	1	1	1	1	1	1	1	1	1	1	2	3	3	3	3	3	2	2	3	3	3	1	2	2	2
2	3	3	3	2	4	1	1	1	1	2	3	2	#NULL!	#NULL!	#NULL!	2	2	1	2	2	2	2	3	1	1	1	1	1	1	1	1	1	1	1	2	#NULL!	#NULL!	#NULL!	#NULL!	#NULL!	#NULL!	#NULL!	#NULL!	#NULL!	#NULL!	#NULL!	#NULL!	#NULL!	#NULL!
2	3	2	3	2	2	1	1	1	1	2	2	2	#NULL!	#NULL!	#NULL!	1	2	2	3	1	1	4	3	1	1	1	1	1	1	1	1	1	1	1	2	2	2	2	2	3	2	2	3	3	3	2	2	2	2
2	3	4	3	2	2	1	1	1	1	2	2	3	#NULL!	#NULL!	#NULL!	1	2	2	3	1	1	4	3	1	1	1	1	1	1	1	1	1	1	1	2	2	2	2	2	3	2	2	2	3	4	1	2	2	2
2	3	4	2	2	2	1	1	1	1	2	2	2	#NULL!	#NULL!	#NULL!	1	2	2	3	1	1	4	3	1	1	1	1	1	1	1	1	1	1	1	2	2	2	2	2	3	2	2	2	3	4	1	2	2	2
2	2	2	4	2	2	1	1	1	1	2	2	3	#NULL!	#NULL!	#NULL!	2	2	1	2	1	1	3	3	1	1	1	1	1	1	1	1	1	1	1	2	2	2	2	2	4	2	2	2	2	3	1	2	2	2
2	2	2	5	2	2	1	1	1	1	2	2	2	#NULL!	#NULL!	#NULL!	1	2	2	2	2	2	3	2	1	1	1	1	1	2	1	2	2	1	1	2	2	2	2	3	3	2	2	2	3	3	1	2	2	2
2	3	3	2	2	4	1	1	1	1	2	2	3	#NULL!	#NULL!	#NULL!	1	2	2	2	2	2	4	3	1	1	1	1	1	1	1	1	1	1	1	2	2	2	1	2	3	2	2	2	2	4	1	2	2	2
2	3	4	2	2	4	1	1	1	1	2	2	3	#NULL!	#NULL!	#NULL!	2	2	3	3	1	1	4	3	1	1	1	1	1	1	1	1	1	1	1	2	2	2	2	2	4	2	2	2	3	3	1	1	1	1
1	2	4	4	2	4	1	1	1	1	2	3	4	#NULL!	#NULL!	#NULL!	2	2	2	2	1	1	4	3	1	1	1	1	1	1	1	1	1	1	1	1	2	2	2	2	3	2	2	3	2	3	1	2	2	2
1	3	3	4	1	2	1	1	1	1	2	2	4	#NULL!	#NULL!	#NULL!	1	2	2	3	1	1	4	3	1	1	1	1	1	1	1	1	1	1	1	2	2	2	2	2	3	2	2	2	3	4	1	2	2	2
2	3	4	1	2	2	1	1	1	1	2	3	4	#NULL!	#NULL!	#NULL!	1	2	1	3	1	1	4	3	1	1	1	1	1	1	1	1	1	1	1	2	2	2	2	1	3	3	3	2	2	4	2	2	2	2
2	3	2	3	2	2	1	1	1	1	2	2	2	#NULL!	#NULL!	#NULL!	1	2	2	3	1	1	4	3	1	1	1	1	1	1	1	1	1	1	1	2	2	2	2	2	3	2	2	3	3	3	2	2	2	2
2	2	4	4	2	4	1	1	1	1	2	3	4	#NULL!	#NULL!	#NULL!	2	2	2	2	1	1	4	3	1	1	1	1	1	1	1	1	1	1	1	1	2	2	2	2	3	2	2	3	2	3	1	2	2	2
1	2	2	5	1	2	1	1	1	1	1	1	1	#NULL!	#NULL!	#NULL!	1	2	2	3	1	1	3	2	1	1	1	1	1	2	1	2	2	1	1	2	3	3	4	3	4	1	2	2	2	4	1	2	2	1
2	3	2	5	1	2	1	1	1	1	2	2	2	#NULL!	#NULL!	#NULL!	1	2	2	2	2	2	3	2	1	1	1	1	1	2	1	2	2	1	1	2	2	2	2	3	3	2	2	2	3	3	1	2	2	2
1	2	4	4	2	4	1	1	1	1	2	3	4	#NULL!	#NULL!	#NULL!	2	2	2	2	1	1	4	3	1	1	1	1	1	1	1	1	1	1	1	1	2	2	2	2	3	2	2	3	2	3	1	2	2	2
1	3	3	4	1	2	1	1	1	1	2	2	4	#NULL!	#NULL!	#NULL!	1	2	2	3	1	2	4	3	1	1	1	1	1	1	1	1	1	1	1	2	2	2	2	2	3	2	2	2	3	4	1	2	2	2
2	3	4	1	2	2	1	1	1	1	2	3	4	#NULL!	#NULL!	#NULL!	1	2	1	3	1	1	4	3	1	1	1	1	1	1	1	1	1	1	1	2	2	2	2	1	3	3	3	2	2	4	2	2	2	2
2	3	3	2	2	4	1	1	1	1	2	2	3	#NULL!	#NULL!	#NULL!	1	2	2	2	2	2	4	3	1	1	1	1	1	1	1	1	1	1	1	2	2	2	1	2	3	2	2	2	2	4	1	2	2	2
2	2	2	4	1	2	1	1	1	1	2	2	3	#NULL!	#NULL!	#NULL!	2	2	1	2	1	1	3	3	1	1	1	1	1	1	1	1	1	1	1	2	2	2	2	2	4	2	2	2	2	3	1	2	2	2
2	3	2	3	2	2	1	1	1	1	2	2	2	#NULL!	#NULL!	#NULL!	1	2	2	3	1	1	4	3	1	1	1	1	1	1	1	1	1	1	1	2	2	2	2	2	4	2	2	3	3	3	2	2	2	2
1	3	4	3	2	4	1	1	1	1	2	3	2	#NULL!	#NULL!	#NULL!	2	2	2	3	1	2	3	3	1	1	1	1	1	1	1	1	1	1	1	2	3	2	3	3	3	2	2	2	2	4	2	1	2	2
2	2	4	4	2	1	1	1	1	1	2	2	2	#NULL!	#NULL!	#NULL!	2	2	2	3	1	2	3	3	1	1	1	1	1	1	1	1	1	1	1	2	3	2	3	3	3	2	2	2	2	4	2	1	2	2
2	2	4	4	2	1	1	1	1	1	2	2	2	#NULL!	#NULL!	#NULL!	1	2	1	2	1	1	4	3	1	1	1	1	1	1	1	1	1	1	1	2	3	3	3	3	3	2	2	3	3	3	1	2	2	2
2	3	2	3	2	4	1	1	1	1	2	2	4	#NULL!	#NULL!	#NULL!	1	2	2	2	1	1	3	2	1	1	1	1	1	1	1	1	1	1	1	2	2	2	2	3	4	2	2	2	2	4	1	2	2	2
2	3	3	2	2	4	1	1	1	1	2	2	3	#NULL!	#NULL!	#NULL!	1	2	2	2	2	2	4	3	1	1	1	1	1	1	1	1	1	1	1	2	2	2	1	2	3	2	2	2	2	4	1	2	2	2
2	3	2	3	2	4	1	1	1	1	2	2	4	#NULL!	#NULL!	#NULL!	1	2	2	2	1	1	3	2	1	1	1	1	1	1	1	1	1	1	1	2	2	2	2	2	4	2	2	2	3	4	1	2	2	2
2	3	3	2	2	4	1	1	1	1	2	2	3	#NULL!	#NULL!	#NULL!	1	2	2	2	2	2	4	3	1	1	1	1	1	1	1	1	1	1	1	2	2	2	1	2	3	2	2	2	2	4	1	2	2	2
2	3	3	3	2	4	1	1	1	1	2	2	1	#NULL!	#NULL!	#NULL!	1	2	2	3	1	1	4	3	1	1	1	1	1	1	1	1	1	1	1	2	2	2	2	2	3	2	2	2	2	4	1	2	2	2
1	2	2	5	1	2	1	1	1	1	1	1	1	#NULL!	#NULL!	#NULL!	1	2	2	3	1	1	3	2	1	1	1	1	1	2	1	2	2	1	1	2	3	3	4	3	4	1	2	2	2	4	1	2	2	1
2	3	2	3	2	4	1	1	1	1	2	2	4	#NULL!	#NULL!	#NULL!	1	2	2	2	1	1	3	2	1	1	1	1	1	1	1	1	1	1	1	2	2	2	2	2	4	2	2	2	3	4	1	2	2	2
1	2	4	4	2	4	1	1	1	1	2	3	4	#NULL!	#NULL!	#NULL!	2	2	2	2	1	1	4	3	1	1	1	1	1	1	1	1	1	1	1	1	2	2	2	2	3	2	2	3	2	3	1	2	2	2
1	2	4	4	2	4	1	1	1	1	2	3	4	#NULL!	#NULL!	#NULL!	2	2	2	2	1	1	4	3	1	1	1	1	1	1	1	1	1	1	1	1	2	2	2	2	3	2	2	3	2	3	1	2	2	2
1	3	4	3	2	4	1	1	1	1	2	3	2	#NULL!	#NULL!	#NULL!	2	2	2	3	1	2	3	3	1	1	1	1	1	1	1	1	1	1	1	2	3	2	3	3	3	2	2	2	2	4	2	1	2	2
#NULL!	3	3	3	2	4	1	1	1	1	2	3	2	0	0	0	2	2	1	2	2	2	2	3	1	1	1	1	1	1	1	1	1	1	1	2	2	2	2	2	4	2	2	2	3	3	1	3	2	2
1	2	2	3	1	4	1	1	1	1	2	#NULL!	#NULL!	0	0	0	1	2	1	1	1	2	3	2	1	2	1	1	1	1	1	1	1	1	1	2	2	2	1	2	4	1	2	3	3	4	1	2	2	2
2	3	3	2	2	4	1	1	2	1	2	2	5	83.33	83.33	83.33	1	2	2	4	4	4	3	2	1	2	1	2	2	1	2	1	1	1	1	2	1	1	1	1	4	1	1	2	2	4	1	1	1	1
2	2	3	1	2	4	1	1	1	1	2	2	0	100	100	100	1	4	2	3	4	3	4	3	1	1	1	2	2	1	2	1	1	1	1	2	2	2	2	1	4	1	1	1	3	4	1	1	1	2
2	2	2	3	2	4	1	1	1	1	2	3	4	86.67	86.67	86.67	2	2	2	4	4	3	3	2	2	1	2	1	2	1	2	1	1	1	1	2	1	2	2	1	4	2	2	3	2	4	1	1	2	2
2	2	3	3	2	4	1	1	1	1	2	2	8	73.33	73.33	73.33	1	2	3	4	4	4	3	2	2	1	1	1	2	2	2	1	1	1	1	2	1	2	2	1	4	1	2	2	2	2	2	2	2	2
2	2	2	3	2	4	1	1	1	1	2	3	4	86.67	86.67	86.67	1	2	4	3	2	2	4	2	2	1	1	1	2	2	2	1	1	1	1	2	1	1	1	1	4	2	1	1	2	1	1	2	2	2
1	3	3	1	2	4	1	1	1	1	2	2	6	90	90	90	1	2	2	4	4	3	3	2	2	1	1	1	2	2	2	1	1	1	1	1	2	2	2	1	4	1	2	2	2	2	1	1	1	2
2	2	3	1	2	4	1	1	1	1	2	#NULL!	#NULL!	#NULL!	#NULL!	#NULL!	1	2	2	2	4	4	3	2	#NULL!	#NULL!	#NULL!	#NULL!	#NULL!	#NULL!	#NULL!	#NULL!	#NULL!	#NULL!	#NULL!	#NULL!	1	2	2	2	4	2	2	1	2	2	2	1	2	2
2	3	4	1	2	4	1	1	1	2	2	3	4	#NULL!	#NULL!	#NULL!	1	2	2	4	4	2	4	2	2	1	2	1	2	1	2	1	1	1	1	1	4	1	1	1	5	1	1	1	2	4	1	1	1	1
1	3	3	2	2	4	1	1	1	1	1	3	4	86.67	86.67	86.67	1	2	2	4	4	3	4	1	2	1	2	1	2	1	2	1	1	1	1	2	2	1	2	1	5	1	2	3	2	2	1	1	1	1
2	3	3	1	2	4	1	1	1	1	2	2	5	83.33	83.33	83.33	2	3	2	4	4	4	3	2	2	1	1	1	2	1	2	1	1	1	1	2	1	2	2	2	4	2	2	4	2	4	1	1	1	2
1	3	2	2	1	4	1	1	1	1	2	2	6	80	80	80	2	2	2	4	4	2	3	3	2	1	1	1	2	2	2	1	2	1	1	1	2	2	3	1	4	2	2	2	2	2	1	1	2	2
1	2	4	1	2	4	1	1	1	1	2	3	4	86.67	86.67	86.67	2	3	2	4	4	4	2	2	1	1	1	1	2	2	2	1	1	1	1	2	1	2	2	2	2	2	2	4	3	4	1	2	2	2
2	1	1	5	2	4	1	1	1	1	2	#NULL!	#NULL!	#NULL!	#NULL!	#NULL!	1	1	5	3	4	2	3	2	2	1	2	1	2	2	2	1	1	1	1	2	1	2	1	1	4	1	2	4	1	4	1	1	1	2
2	2	1	4	1	4	1	1	1	1	2	#NULL!	#NULL!	#NULL!	#NULL!	#NULL!	1	2	1	2	1	3	3	3	1	1	1	1	1	1	1	1	1	1	1	2	2	2	2	2	4	2	2	3	2	4	1	2	1	1
2	2	1	2	2	4	1	1	1	1	2	2	6	90	90	90	1	2	2	3	4	3	4	2	2	1	2	1	2	1	2	1	1	1	1	2	4	1	1	1	5	1	1	1	3	1	1	1	1	1
2	3	4	1	2	4	1	1	1	1	2	2	6	90	#NULL!	#NULL!	1	2	3	4	4	3	2	1	2	1	1	1	2	2	2	1	1	1	1	2	1	1	2	2	3	1	1	2	1	2	1	2	2	2
1	3	4	2	2	4	1	1	1	1	2	3	4	86.67	#NULL!	#NULL!	1	2	2	4	4	4	3	2	2	1	1	1	2	1	1	1	1	1	1	2	1	2	2	2	4	1	2	2	2	2	1	2	2	2
2	1	1	4	2	4	1	1	1	1	2	2	5	83.33	#NULL!	#NULL!	1	2	1	2	4	3	2	2	2	1	1	1	2	1	1	1	1	1	1	2	1	2	2	2	2	1	2	2	2	2	1	1	2	2
1	3	3	1	1	4	1	1	1	1	2	3	4	86.67	#NULL!	#NULL!	1	2	1	3	3	3	3	1	2	1	1	1	2	2	1	1	1	1	1	2	1	2	2	2	4	1	2	2	2	3	2	2	2	2
1	2	1	1	2	4	1	1	1	1	2	3	3	90	#NULL!	#NULL!	1	2	2	2	2	2	2	4	1	1	1	1	2	2	2	1	1	1	1	2	1	2	2	2	4	1	1	2	2	3	2	2	2	2
2	1	1	4	2	4	1	1	1	1	2	2	6	90	90	#NULL!	1	2	2	2	2	2	1	2	1	1	1	1	2	2	2	1	1	1	1	2	2	2	2	1	4	1	2	2	2	2	2	2	1	1
1	2	4	4	2	4	1	1	1	1	2	2	7	88.33	#NULL!	#NULL!	1	2	2	4	4	4	3	2	1	1	1	1	2	2	2	1	1	1	1	1	1	2	2	2	2	2	1	2	3	3	1	2	2	2
2	3	4	2	1	4	1	1	1	1	2	2	6	80	#NULL!	#NULL!	2	3	1	3	4	4	3	3	2	1	1	1	2	2	1	1	1	1	1	2	2	1	1	1	2	2	2	2	2	3	1	2	2	2
2	3	3	1	2	4	1	1	1	1	2	2	5	83.33	#NULL!	#NULL!	2	3	2	3	4	3	3	3	2	1	1	1	2	2	1	1	1	1	1	2	1	1	1	1	4	2	2	3	2	3	2	2	2	3
2	3	3	4	2	4	1	1	1	1	2	#NULL!	#NULL!	#NULL!	#NULL!	#NULL!	1	2	1	3	1	2	3	3	1	1	1	1	1	1	1	1	1	1	1	2	2	3	2	2	5	2	2	2	2	3	1	2	2	1
2	2	1	4	1	4	1	1	1	1	2	#NULL!	#NULL!	#NULL!	#NULL!	#NULL!	1	2	2	2	2	3	3	3	1	1	1	1	1	1	1	1	1	1	1	2	1	2	2	2	5	2	2	2	2	3	1	2	2	2
2	3	4	4	2	4	1	1	1	1	2	#NULL!	#NULL!	#NULL!	#NULL!	#NULL!	1	2	1	3	2	3	3	3	1	1	1	1	1	1	1	1	1	1	1	2	2	3	2	2	4	2	2	2	2	3	1	2	2	2
1	3	4	4	1	4	1	1	1	1	2	#NULL!	#NULL!	#NULL!	#NULL!	#NULL!	1	2	1	2	2	3	3	3	1	1	1	1	1	1	1	1	1	1	1	2	1	2	2	2	5	2	2	2	3	3	1	2	2	2
2	2	2	4	2	4	1	1	1	1	2	#NULL!	#NULL!	#NULL!	#NULL!	#NULL!	#NULL!	#NULL!	#NULL!	#NULL!	#NULL!	#NULL!	#NULL!	#NULL!	1	1	1	1	1	1	1	1	1	1	1	2	1	2	2	3	5	2	2	2	2	4	1	2	2	1
2	3	4	2	2	4	1	1	1	1	2	#NULL!	#NULL!	#NULL!	#NULL!	#NULL!	1	2	2	2	2	3	3	3	1	1	1	1	1	1	1	1	1	1	1	2	2	2	3	3	5	2	2	2	2	4	1	2	1	1
2	3	4	4	2	4	1	1	1	1	2	#NULL!	#NULL!	#NULL!	#NULL!	#NULL!	1	2	2	3	4	2	3	2	1	1	1	1	1	1	1	1	1	1	1	2	2	2	2	2	5	2	2	2	2	4	1	2	2	2
2	3	3	1	2	4	1	1	1	1	2	#NULL!	#NULL!	#NULL!	#NULL!	#NULL!	1	2	2	3	4	4	3	2	1	1	1	1	1	1	1	1	1	1	1	2	1	2	2	2	3	2	2	3	3	4	2	2	2	2
2	3	3	1	2	4	1	1	1	1	2	#NULL!	#NULL!	#NULL!	#NULL!	#NULL!	1	2	2	3	4	4	3	2	1	1	1	1	1	1	1	1	1	1	1	2	1	2	2	2	3	2	2	3	3	4	2	2	2	2
1	2	2	2	1	4	1	1	1	1	2	#NULL!	#NULL!	#NULL!	#NULL!	#NULL!	1	2	2	3	4	2	3	2	1	1	1	1	1	1	1	1	1	1	1	2	2	3	2	2	4	2	3	2	3	3	1	2	2	2
1	3	3	2	2	4	1	1	1	1	2	#NULL!	#NULL!	#NULL!	#NULL!	#NULL!	1	2	1	3	1	3	3	2	1	1	1	1	1	1	1	1	1	1	1	2	2	2	2	3	5	2	2	2	3	3	1	2	2	1
2	2	2	4	1	4	1	1	1	1	2	#NULL!	#NULL!	#NULL!	#NULL!	#NULL!	1	2	2	2	2	3	3	3	1	1	1	1	1	1	1	1	1	1	1	2	1	3	3	2	5	2	2	2	2	4	1	2	2	1
2	3	3	2	2	4	1	1	1	1	2	#NULL!	#NULL!	#NULL!	#NULL!	#NULL!	1	2	2	3	2	3	3	3	1	1	1	1	1	1	1	1	1	1	1	2	2	2	3	3	5	2	2	2	2	4	1	2	2	1
1	3	2	2	1	4	1	1	1	1	2	#NULL!	#NULL!	#NULL!	#NULL!	#NULL!	1	2	1	2	2	2	3	3	1	1	1	1	1	1	1	1	1	1	1	2	2	2	2	3	5	2	3	2	1	4	1	2	2	2
2	2	2	4	2	4	1	1	1	1	2	#NULL!	#NULL!	#NULL!	#NULL!	#NULL!	1	2	2	2	2	2	3	2	1	1	1	1	1	1	1	1	1	1	1	2	2	2	2	2	5	2	2	3	2	4	1	2	2	2
1	3	2	2	1	4	1	1	1	1	2	2	5	83.33	83.33	83.33	1	2	2	2	2	3	5	2	2	1	2	1	2	1	2	1	1	1	1	2	1	2	2	1	5	1	1	2	4	4	1	1	1	2
2	3	4	2	2	4	1	1	1	1	2	#NULL!	#NULL!	#NULL!	#NULL!	#NULL!	1	2	2	3	2	3	2	2	1	1	1	1	1	1	1	1	1	1	1	2	2	2	2	2	5	1	2	2	2	4	1	2	2	2
2	3	3	4	1	4	1	1	1	1	2	#NULL!	#NULL!	#NULL!	#NULL!	#NULL!	1	2	2	2	2	2	3	2	1	1	1	1	1	1	1	1	1	1	1	2	2	2	2	2	5	2	2	2	2	4	1	2	2	2
1	2	4	4	1	4	1	1	1	1	2	#NULL!	#NULL!	#NULL!	#NULL!	#NULL!	1	2	2	2	2	2	3	2	1	1	1	1	1	1	1	1	1	1	1	2	2	2	2	2	5	1	2	2	2	4	1	2	2	2
2	3	2	4	1	4	1	1	1	1	1	#NULL!	#NULL!	#NULL!	#NULL!	#NULL!	1	1	5	1	2	2	4	2	2	1	2	1	2	2	2	1	2	1	1	2	1	1	1	1	5	1	1	1	1	4	1	1	1	3
2	2	2	3	2	2	1	1	1	1	2	2	4	#NULL!	#NULL!	#NULL!	2	2	2	2	2	2	3	3	1	1	1	1	2	1	1	1	1	1	1	2	2	2	2	2	3	2	2	2	2	4	2	2	2	2
2	2	2	4	2	1	1	1	1	1	2	2	4	#NULL!	#NULL!	#NULL!	1	2	2	2	1	1	2	3	1	1	1	1	1	2	1	2	1	1	1	2	2	2	3	2	3	2	2	1	2	4	1	2	1	2
1	2	3	3	2	4	1	1	1	1	2	3	3	#NULL!	#NULL!	#NULL!	1	2	2	3	1	2	3	4	1	1	1	1	2	1	1	1	1	1	1	2	2	3	2	2	5	3	1	1	2	3	1	2	2	1
1	2	3	3	2	4	1	1	1	1	2	#NULL!	3	#NULL!	#NULL!	#NULL!	1	2	2	3	1	2	3	4	1	1	1	1	2	1	1	1	1	1	1	2	2	3	2	2	5	3	1	1	2	3	1	2	2	1
2	2	3	3	2	4	1	1	1	1	2	3	3	#NULL!	#NULL!	#NULL!	1	2	2	3	1	2	3	4	1	1	1	1	2	2	1	1	1	1	1	2	2	3	2	2	5	3	1	1	2	3	1	2	2	1
1	1	1	4	2	2	1	1	1	1	2	3	9	70	70	70	1	2	2	1	2	2	2	1	1	1	1	1	2	2	2	1	1	1	1	2	4	1	2	1	4	2	1	1	1	3	1	1	1	1
1	3	4	3	1	2	1	1	1	1	2	3	7	76.67	76.67	76.67	1	2	2	2	2	3	3	2	2	1	1	1	2	2	2	2	1	1	1	1	4	2	2	1	3	2	2	3	3	3	1	1	2	2
2	2	3	3	2	3	1	1	1	1	2	2	6	80	80	80	2	3	3	3	3	4	4	2	1	1	2	1	2	2	2	1	1	1	1	2	2	2	2	1	3	2	2	3	2	4	2	1	2	2
2	3	4	1	2	2	1	1	1	1	2	2	2	93.33	93.33	93.33	2	2	3	3	4	3	4	2	1	1	1	1	2	1	1	1	1	1	1	2	1	2	2	2	4	2	2	3	2	3	2	1	1	2
1	3	3	1	2	3	1	1	1	1	2	3	5	83.33	83.33	83.33	2	2	1	2	4	3	4	3	2	1	1	1	2	1	1	1	1	1	1	2	1	2	2	2	4	2	2	3	3	4	2	2	2	2
2	3	4	1	2	2	1	1	1	1	2	3	5	83.33	83.33	83.33	2	2	2	3	4	2	4	3	2	1	1	1	1	1	1	1	1	1	1	2	2	1	2	2	3	2	2	4	2	4	2	2	2	2
1	2	2	3	1	1	1	1	1	1	2	3	4	#NULL!	#NULL!	#NULL!	1	1	2	2	4	3	3	2	1	1	1	1	1	1	1	1	1	1	1	2	2	2	2	2	4	2	2	3	2	4	2	2	2	2
1	2	2	2	2	2	1	1	1	1	2	3	4	86.67	86.67	86.67	1	2	2	2	3	4	3	3	2	1	1	1	2	2	1	1	1	1	1	2	2	2	2	1	4	2	2	3	3	4	2	1	2	1
1	2	1	2	2	4	1	1	1	1	2	2	6	80	80	80	2	2	2	4	4	4	3	2	2	1	1	1	2	2	1	1	1	1	1	2	1	1	2	2	3	2	2	3	2	3	2	2	2	2
2	3	3	1	1	4	1	1	1	1	2	3	12	86.67	86.67	86.67	2	2	1	4	5	4	4	2	2	1	2	1	2	1	2	1	2	1	1	2	2	1	2	1	5	2	2	3	2	4	1	1	1	1
1	2	1	4	1	4	1	1	1	1	1	3	4	86.67	86.67	86.67	1	2	2	3	4	2	4	2	2	1	1	1	2	2	2	1	1	1	1	2	2	2	2	1	5	1	1	4	3	4	1	1	2	2
1	2	4	4	2	4	1	1	1	1	2	3	3	90	90	90	1	1	4	5	5	3	4	2	2	1	2	1	2	2	2	1	1	1	1	1	2	3	1	1	1	2	4	4	3	4	2	2	3	3
2	3	2	2	2	2	1	1	1	1	2	1	4	#NULL!	#NULL!	#NULL!	1	2	1	2	1	2	3	3	1	1	1	1	1	2	2	2	2	1	1	2	2	3	3	2	3	2	2	2	2	4	1	2	2	2
2	2	1	3	1	4	1	1	1	1	2	2	4	#NULL!	#NULL!	#NULL!	1	2	2	1	1	3	3	3	1	1	1	1	2	1	1	1	1	1	1	2	2	2	3	3	3	2	2	2	2	4	1	2	2	2
2	3	3	1	2	4	1	1	1	1	2	3	5	#NULL!	#NULL!	#NULL!	1	2	2	2	1	1	3	3	1	1	1	1	2	1	1	1	1	1	1	2	2	2	2	2	3	3	2	2	3	3	1	2	2	2
1	2	2	5	1	2	1	1	1	1	1	2	3	#NULL!	#NULL!	#NULL!	1	2	2	2	1	1	3	2	1	1	1	1	2	2	2	2	2	1	1	2	3	3	4	2	4	2	1	2	2	4	1	1	2	2
1	3	3	2	2	2	1	1	1	1	2	2	2	#NULL!	#NULL!	#NULL!	1	2	2	2	1	1	3	3	1	1	1	1	2	1	1	1	1	1	1	2	3	2	2	2	3	2	2	3	2	4	1	2	2	2
2	3	4	1	2	4	1	1	1	1	2	3	5	#NULL!	#NULL!	#NULL!	1	2	2	2	1	1	3	3	#NULL!	#NULL!	#NULL!	#NULL!	#NULL!	#NULL!	#NULL!	#NULL!	#NULL!	#NULL!	#NULL!	#NULL!	2	2	2	2	3	3	2	2	3	3	1	2	2	2
2	3	2	2	2	2	1	1	1	1	2	3	4	#NULL!	#NULL!	#NULL!	1	2	1	2	1	2	3	3	1	1	1	1	1	2	2	2	2	1	1	2	2	3	3	2	3	2	2	2	2	4	1	2	2	2
1	3	3	2	2	2	1	1	1	1	2	2	2	#NULL!	#NULL!	#NULL!	1	2	2	2	1	1	3	3	1	1	1	1	2	1	1	1	1	1	1	2	3	2	2	2	3	2	2	3	2	4	1	2	2	2
2	3	2	2	2	2	1	1	1	1	2	3	4	#NULL!	#NULL!	#NULL!	1	2	1	2	1	2	3	3	1	1	1	1	1	2	2	2	2	1	1	2	2	3	3	2	3	2	2	2	2	4	1	2	2	2
2	3	4	1	2	4	1	1	1	1	2	3	5	#NULL!	#NULL!	#NULL!	1	2	2	2	1	1	3	3	#NULL!	#NULL!	#NULL!	#NULL!	#NULL!	#NULL!	#NULL!	#NULL!	#NULL!	#NULL!	#NULL!	#NULL!	2	2	2	2	3	3	2	2	3	3	1	2	2	2
1	3	3	2	2	2	1	1	1	1	2	2	2	#NULL!	#NULL!	#NULL!	1	2	2	2	1	1	3	3	1	1	1	1	2	1	1	1	1	1	1	2	3	2	2	2	3	2	2	3	2	4	1	2	2	2
2	2	1	3	1	4	1	1	1	1	2	2	4	#NULL!	#NULL!	#NULL!	1	2	2	1	1	3	3	3	1	1	1	1	2	1	1	1	1	1	1	2	2	2	3	3	3	2	2	2	2	4	1	2	2	2
2	3	2	2	2	2	1	1	1	1	2	4	3	#NULL!	#NULL!	#NULL!	1	2	1	2	1	2	3	3	1	1	1	1	1	2	2	2	2	1	1	2	2	3	3	2	3	2	2	2	2	4	1	2	2	2
2	3	2	2	2	2	1	1	1	1	2	3	4	#NULL!	#NULL!	#NULL!	1	2	1	2	1	2	3	3	1	1	1	1	1	2	2	2	2	1	1	2	2	3	3	2	3	2	2	2	2	4	1	2	2	2
1	3	3	2	2	2	1	1	1	1	2	2	2	#NULL!	#NULL!	#NULL!	1	2	2	2	1	1	3	3	1	1	1	1	2	1	1	1	1	1	1	2	3	2	2	2	3	2	2	3	2	4	1	2	2	2
2	2	1	3	1	4	1	1	1	1	2	2	4	#NULL!	#NULL!	#NULL!	1	2	2	1	1	3	3	3	1	1	1	1	2	1	1	1	1	1	1	2	2	2	3	3	3	2	2	2	2	4	1	2	2	2
1	2	2	5	1	2	1	1	1	1	1	2	3	#NULL!	#NULL!	#NULL!	1	2	2	2	1	1	3	2	1	1	1	1	2	2	2	2	2	1	1	2	2	2	3	2	4	2	1	2	2	4	1	1	2	2
2	3	2	2	2	2	1	1	1	1	2	3	4	#NULL!	#NULL!	#NULL!	1	2	1	2	1	2	3	3	1	1	1	1	1	2	2	2	2	1	1	2	2	3	3	2	3	2	2	2	2	4	1	2	2	2
1	2	2	5	1	2	1	1	1	1	1	2	3	#NULL!	#NULL!	#NULL!	1	2	2	2	1	1	3	2	1	1	1	1	2	2	2	2	2	1	1	2	3	3	4	2	4	2	1	2	2	4	1	1	2	2
2	2	1	3	1	4	1	1	1	1	2	2	4	#NULL!	#NULL!	#NULL!	1	2	2	1	1	3	3	3	1	1	1	1	2	1	1	1	1	1	1	2	2	2	3	3	3	2	2	2	2	4	1	2	2	2
1	2	4	4	1	2	1	1	1	1	2	2	2	#NULL!	#NULL!	#NULL!	1	2	2	2	1	2	3	3	1	1	1	1	2	1	1	1	1	1	1	2	2	2	1	2	3	2	2	2	2	3	1	2	2	2
2	2	1	3	1	4	1	1	1	1	2	2	4	#NULL!	#NULL!	#NULL!	1	2	2	1	1	3	3	3	1	1	1	1	2	1	1	1	1	1	1	2	2	2	3	3	3	2	2	2	2	4	1	2	2	2
2	2	1	3	1	4	1	1	1	1	2	2	4	#NULL!	#NULL!	#NULL!	1	2	2	1	1	3	3	3	1	1	1	1	2	1	1	1	1	1	1	2	2	2	3	3	3	2	2	2	2	4	1	2	2	2
2	3	2	4	2	1	1	1	1	1	2	2	4	#NULL!	#NULL!	#NULL!	1	2	2	2	1	1	2	3	1	1	1	1	1	2	1	2	1	1	1	2	2	2	3	2	3	2	2	1	2	4	1	2	1	2
2	2	2	4	2	1	1	1	1	1	2	2	4	#NULL!	#NULL!	#NULL!	1	2	2	2	1	1	2	3	1	1	1	1	1	2	1	2	1	1	1	2	2	2	3	2	3	2	2	1	2	4	1	2	1	2
2	2	3	3	2	2	1	1	1	1	2	2	4	#NULL!	#NULL!	#NULL!	2	2	2	2	2	2	3	3	1	1	1	1	2	2	1	1	1	1	1	2	2	2	2	2	3	2	2	2	2	4	2	2	2	2
2	2	2	2	2	2	1	1	1	1	2	2	5	#NULL!	#NULL!	#NULL!	2	2	1	3	2	2	3	2	1	1	1	1	2	2	2	1	1	1	1	2	2	2	3	2	4	2	2	3	2	4	2	2	2	2
2	2	2	5	2	2	1	1	1	1	2	2	3	#NULL!	#NULL!	#NULL!	1	2	2	2	1	2	2	2	1	1	1	1	2	2	2	2	2	1	1	2	1	2	2	2	3	2	2	2	3	4	1	2	2	2
2	2	3	3	2	2	1	1	1	1	2	2	4	#NULL!	#NULL!	#NULL!	2	2	2	2	2	2	3	3	1	1	1	1	1	2	2	1	1	1	1	2	2	2	2	2	3	2	2	2	2	4	2	2	2	2
2	2	2	4	2	1	1	1	1	1	2	2	4	#NULL!	#NULL!	#NULL!	1	2	2	2	1	1	2	3	1	1	1	1	1	2	1	2	1	1	1	2	2	2	3	2	3	2	2	1	2	4	1	2	1	2
2	3	4	1	2	4	1	1	1	1	2	3	5	#NULL!	#NULL!	#NULL!	1	2	2	2	1	1	3	3	1	1	1	1	1	1	1	1	1	1	1	2	2	2	2	2	3	3	2	2	3	3	1	2	2	2
1	2	3	3	2	4	1	1	1	1	2	3	2	#NULL!	#NULL!	#NULL!	1	2	2	3	1	2	3	4	1	1	1	1	2	1	1	1	1	1	1	2	2	3	2	2	5	3	1	1	2	3	1	2	2	1
1	2	4	4	2	2	1	1	1	1	2	1	2	#NULL!	#NULL!	#NULL!	1	2	2	2	1	2	3	3	1	1	1	1	2	1	1	1	1	1	1	2	2	2	1	2	3	2	2	2	2	3	1	2	2	2
2	2	2	5	2	2	1	1	1	1	2	3	3	#NULL!	#NULL!	#NULL!	1	2	2	2	1	2	2	2	1	1	1	1	2	2	2	2	2	1	1	2	1	2	2	2	3	2	2	2	3	4	1	2	2	2
2	2	2	4	2	1	1	1	1	1	2	2	4	#NULL!	#NULL!	#NULL!	1	2	2	2	1	1	2	3	1	1	1	1	1	2	1	2	1	1	1	2	2	2	3	2	3	2	2	1	2	4	1	2	1	2
2	3	4	1	2	4	1	1	1	1	2	3	5	#NULL!	#NULL!	#NULL!	1	2	2	2	1	1	3	3	1	1	1	1	1	1	1	1	1	1	1	2	2	2	2	2	3	3	2	2	3	3	1	2	2	2
1	2	3	3	2	4	1	1	1	1	2	3	2	#NULL!	#NULL!	#NULL!	1	2	2	3	1	2	3	4	1	1	1	1	2	1	1	1	1	1	1	2	2	3	2	2	5	3	1	1	2	3	1	2	2	1
2	2	3	3	2	2	1	1	1	1	2	2	4	#NULL!	#NULL!	#NULL!	2	2	2	2	2	2	3	3	1	1	1	1	2	2	1	1	1	1	1	2	2	2	2	2	3	2	2	2	2	4	2	2	2	2
1	2	2	5	2	2	1	1	1	1	1	2	3	#NULL!	#NULL!	#NULL!	1	2	2	2	1	1	2	2	1	1	1	1	2	2	2	2	2	1	1	2	3	3	4	2	4	2	1	2	2	4	1	1	2	2
2	2	4	2	2	2	1	1	1	1	2	2	4	#NULL!	#NULL!	#NULL!	1	2	2	2	1	2	3	3	1	1	1	1	2	1	1	1	1	1	1	2	2	2	2	2	3	2	1	2	2	3	1	2	2	2
2	2	3	3	2	2	1	1	1	1	2	2	4	#NULL!	#NULL!	#NULL!	2	2	2	2	2	2	3	3	1	1	1	1	2	2	1	1	1	1	1	2	2	2	2	2	3	2	2	2	2	4	2	2	2	2
2	2	3	3	2	2	1	1	1	1	2	2	4	#NULL!	#NULL!	#NULL!	1	2	2	2	1	2	3	3	1	1	1	1	2	1	1	1	1	1	1	2	2	2	2	2	3	2	1	2	2	3	1	2	2	2
2	3	4	1	2	4	1	1	1	1	2	2	5	#NULL!	#NULL!	#NULL!	1	2	2	2	1	1	3	3	1	1	1	1	1	1	1	1	1	1	1	2	2	2	2	2	3	3	2	2	3	3	1	2	2	2
2	2	1	3	2	1	1	1	1	1	2	2	4	#NULL!	#NULL!	#NULL!	1	2	2	2	1	1	2	3	1	1	1	1	1	2	1	2	1	1	1	2	2	2	3	2	3	2	2	1	2	4	1	2	1	2
2	2	3	3	2	2	1	1	1	1	2	2	4	#NULL!	#NULL!	#NULL!	2	2	2	2	2	2	3	3	1	1	1	1	2	2	1	1	1	1	1	2	2	2	2	2	3	2	2	2	2	4	2	2	2	2
2	2	3	3	2	2	1	1	1	1	2	2	4	#NULL!	#NULL!	#NULL!	1	2	2	2	1	2	3	3	1	1	1	1	2	1	1	1	1	1	1	2	2	2	2	2	3	2	1	2	2	3	1	2	2	2
2	2	2	4	2	1	1	1	1	1	2	2	4	#NULL!	#NULL!	#NULL!	1	2	2	2	1	1	2	3	1	1	1	1	1	2	1	2	1	1	1	2	2	2	3	2	3	2	2	1	2	4	2	2	3	2
1	2	4	4	1	2	1	1	1	1	2	2	2	#NULL!	#NULL!	#NULL!	1	2	2	2	1	2	3	3	1	1	1	1	2	1	1	1	1	1	1	2	2	2	1	2	3	2	2	2	2	3	1	2	2	2
2	2	2	5	1	2	1	1	1	1	2	2	3	#NULL!	#NULL!	#NULL!	1	2	2	2	1	2	2	2	1	1	1	1	2	2	2	2	2	1	1	2	1	2	2	2	3	2	2	2	3	4	1	2	2	2
1	2	3	4	1	2	1	1	1	1	2	#NULL!	#NULL!	#NULL!	#NULL!	#NULL!	1	2	2	2	1	2	4	4	1	1	1	1	2	1	1	1	1	1	1	2	2	2	1	2	4	2	2	2	2	4	1	2	2	2
2	2	4	3	2	2	1	1	1	1	2	2	4	#NULL!	#NULL!	#NULL!	1	2	2	2	1	2	3	3	1	1	1	1	2	1	1	1	1	1	1	2	2	2	2	2	3	2	1	2	2	3	1	2	2	2
2	2	2	3	2	2	1	1	1	1	2	2	4	#NULL!	#NULL!	#NULL!	1	2	2	2	1	2	3	3	1	1	1	1	2	1	1	1	1	1	1	2	2	2	2	2	3	2	1	2	2	3	1	2	2	2
1	2	4	4	2	2	1	1	1	1	2	2	2	#NULL!	#NULL!	#NULL!	1	2	2	2	1	2	3	3	1	1	1	1	2	1	1	1	1	1	1	2	2	2	1	2	3	2	2	2	2	3	1	2	2	2
2	2	2	5	1	2	1	1	1	1	2	2	3	#NULL!	#NULL!	#NULL!	1	2	2	2	1	2	2	2	1	1	1	1	2	2	2	2	2	1	1	2	1	2	2	2	3	2	2	2	3	4	1	2	2	2
2	2	2	5	1	2	1	1	1	1	2	3	3	#NULL!	#NULL!	#NULL!	1	2	2	2	1	2	2	2	1	1	1	1	2	2	2	2	2	1	1	2	2	2	2	3	4	#NULL!	#NULL!	#NULL!	#NULL!	#NULL!	#NULL!	#NULL!	#NULL!	#NULL!
2	2	2	4	2	4	1	1	1	1	2	#NULL!	#NULL!	#NULL!	#NULL!	#NULL!	1	2	2	2	1	3	3	2	1	1	1	1	1	1	1	1	1	1	1	2	2	2	2	2	4	1	2	2	3	4	1	2	2	2
2	3	3	4	1	4	1	1	1	1	2	#NULL!	#NULL!	#NULL!	#NULL!	#NULL!	1	2	2	1	1	3	3	2	1	1	1	1	1	1	1	1	1	1	1	2	1	2	2	2	4	1	2	2	3	4	1	2	2	2
1	3	4	1	1	4	1	1	1	1	2	#NULL!	#NULL!	#NULL!	#NULL!	#NULL!	1	2	1	2	1	3	3	3	2	1	1	1	1	1	1	1	1	1	1	2	1	1	2	2	4	1	2	2	2	4	1	2	2	2
2	3	4	2	2	4	1	1	1	1	2	#NULL!	#NULL!	#NULL!	#NULL!	#NULL!	1	2	2	2	1	3	3	3	1	1	1	1	1	1	1	1	1	1	2	2	2	2	2	3	4	1	2	2	2	4	1	2	2	2
2	2	2	4	1	4	1	1	1	1	2	#NULL!	#NULL!	#NULL!	#NULL!	#NULL!	1	2	2	2	1	3	3	3	1	1	1	1	1	1	1	1	1	1	1	2	2	2	2	1	4	1	2	2	3	4	1	2	2	1
1	2	4	2	2	4	1	1	1	1	2	#NULL!	#NULL!	#NULL!	#NULL!	#NULL!	1	2	2	2	1	2	2	1	1	1	1	1	1	1	1	1	1	1	1	2	1	1	2	2	4	1	2	2	2	3	1	2	2	2
1	2	2	2	1	4	1	1	1	1	2	#NULL!	#NULL!	#NULL!	#NULL!	#NULL!	1	2	1	2	2	3	3	2	1	1	1	1	1	1	1	1	1	1	1	2	2	2	2	2	4	1	1	2	3	4	1	2	2	1
2	3	4	1	2	4	1	1	1	1	2	#NULL!	#NULL!	#NULL!	#NULL!	#NULL!	1	2	1	2	1	3	3	2	1	1	1	1	1	1	1	1	1	1	1	2	2	2	3	2	4	1	1	2	2	3	1	2	1	1
1	2	4	4	1	4	1	1	1	1	2	#NULL!	#NULL!	#NULL!	#NULL!	#NULL!	1	2	1	2	1	3	3	2	1	1	1	1	1	1	1	1	1	1	1	2	2	2	2	2	4	1	2	2	2	4	1	2	2	1
2	3	3	1	1	4	1	1	1	1	2	#NULL!	#NULL!	#NULL!	#NULL!	#NULL!	1	2	1	2	1	3	3	2	1	1	1	1	1	1	1	1	1	1	1	2	1	2	2	2	5	2	1	2	2	3	1	2	2	2
2	3	4	1	2	4	1	1	2	1	2	2	5	91.67	91.67	91.67	1	4	1	3	4	4	5	2	2	1	2	1	2	1	2	1	1	1	2	2	2	2	2	1	4	2	2	2	2	3	1	1	1	1
2	3	2	2	1	4	1	2	1	1	2	2	10	83.33	83.33	83.33	1	3	2	3	1	2	4	2	2	1	2	1	2	1	2	1	1	1	1	2	3	4	2	2	2	2	2	4	2	4	1	1	1	1
1	2	3	4	2	4	1	1	1	1	2	#NULL!	#NULL!	#NULL!	#NULL!	#NULL!	1	2	1	2	1	3	3	2	1	1	1	1	1	1	1	1	1	1	1	2	2	3	2	2	4	1	2	2	3	4	1	2	2	2
1	3	3	4	1	4	1	1	1	1	2	#NULL!	#NULL!	#NULL!	#NULL!	#NULL!	1	2	1	2	1	3	3	2	1	1	1	1	1	1	1	1	1	1	1	2	1	2	3	2	4	1	2	2	2	3	1	2	2	1
2	2	4	4	2	4	1	1	1	1	2	#NULL!	#NULL!	#NULL!	#NULL!	#NULL!	1	2	2	2	1	3	3	2	1	1	1	1	1	1	1	1	1	1	1	2	1	2	2	3	5	1	2	2	2	4	1	2	2	2
1	2	1	4	1	4	1	1	1	1	2	#NULL!	#NULL!	#NULL!	#NULL!	#NULL!	1	2	2	2	1	3	3	2	1	1	1	1	1	1	1	1	1	1	1	2	2	2	2	2	4	1	2	2	2	4	1	2	2	1
2	3	2	2	1	4	1	1	1	1	2	#NULL!	#NULL!	#NULL!	#NULL!	#NULL!	1	2	2	2	1	3	3	2	1	1	1	1	1	1	1	1	1	1	1	2	2	3	2	2	5	1	2	2	2	5	1	2	2	2
2	3	2	4	2	4	1	1	1	1	2	#NULL!	#NULL!	#NULL!	#NULL!	#NULL!	1	2	1	2	1	3	3	2	1	1	1	1	1	1	1	1	1	1	1	2	2	2	3	3	5	1	2	2	3	4	1	2	2	1
2	3	4	2	2	4	1	1	1	1	2	#NULL!	#NULL!	#NULL!	#NULL!	#NULL!	1	2	2	2	1	3	3	2	1	1	1	1	1	1	1	1	1	1	1	2	1	1	2	2	3	2	2	2	3	4	1	2	2	1
1	3	3	2	2	4	1	1	1	1	2	#NULL!	#NULL!	#NULL!	#NULL!	#NULL!	1	2	2	2	1	3	3	2	1	1	1	1	1	1	1	1	1	1	1	2	1	2	2	1	4	1	2	2	3	4	1	2	2	1
2	3	2	4	2	4	1	1	1	1	2	#NULL!	#NULL!	#NULL!	#NULL!	#NULL!	1	2	2	2	2	3	3	2	1	1	1	1	1	1	1	1	1	1	1	2	1	2	2	2	5	1	2	2	2	4	1	2	2	2
2	3	2	4	1	4	1	1	1	1	2	#NULL!	#NULL!	#NULL!	#NULL!	#NULL!	1	2	1	2	1	3	3	2	1	1	1	1	1	1	1	1	1	1	1	2	2	2	2	2	4	1	1	2	3	4	1	2	2	1
2	3	3	1	2	4	1	1	1	1	2	#NULL!	#NULL!	#NULL!	#NULL!	#NULL!	1	2	1	2	1	3	3	2	1	1	1	1	1	1	1	1	1	1	1	2	1	2	2	2	5	1	2	2	3	4	1	2	2	1
2	3	4	4	1	4	1	1	1	1	2	#NULL!	#NULL!	#NULL!	#NULL!	#NULL!	1	2	1	2	2	3	3	2	1	1	1	1	1	1	1	1	1	1	1	2	1	2	2	2	4	1	2	2	3	4	1	2	1	1
1	3	2	4	2	4	1	1	1	1	2	#NULL!	#NULL!	#NULL!	#NULL!	#NULL!	1	2	2	2	1	3	3	2	1	1	1	1	1	1	1	1	1	1	1	2	1	2	3	3	4	1	2	2	3	4	1	2	2	1
1	3	3	4	1	4	1	1	1	1	2	#NULL!	#NULL!	#NULL!	#NULL!	#NULL!	1	2	1	1	1	3	3	3	1	1	1	1	1	1	1	1	1	1	1	2	1	2	2	2	4	1	1	1	2	4	1	2	2	1
2	3	2	4	2	4	1	1	1	1	2	#NULL!	#NULL!	#NULL!	#NULL!	#NULL!	1	2	1	2	1	2	3	2	1	1	1	1	1	1	1	1	1	1	1	2	1	2	2	2	5	1	2	2	1	3	1	2	2	2
2	3	4	2	2	4	1	1	1	1	2	#NULL!	#NULL!	#NULL!	#NULL!	#NULL!	1	2	1	2	1	3	3	2	1	1	1	1	1	1	1	1	1	1	1	2	1	1	2	2	5	1	1	2	3	3	1	2	2	1
2	3	4	4	1	4	1	1	1	1	2	#NULL!	#NULL!	#NULL!	#NULL!	#NULL!	1	2	1	2	1	3	3	2	1	1	1	1	1	1	1	1	1	1	1	2	2	1	1	1	4	2	2	2	2	3	1	2	2	2
2	3	4	4	2	4	1	1	1	1	2	#NULL!	#NULL!	#NULL!	#NULL!	#NULL!	1	2	1	2	2	3	3	2	1	1	1	1	1	1	1	1	1	1	1	2	1	2	2	2	5	2	2	2	2	4	1	2	2	1
2	3	2	2	2	4	1	1	1	1	2	#NULL!	#NULL!	#NULL!	#NULL!	#NULL!	1	2	2	2	2	2	3	3	1	1	1	1	1	1	1	1	1	1	1	2	1	2	2	2	4	2	2	2	2	3	1	2	1	2
1	3	2	2	2	4	1	1	1	1	2	#NULL!	#NULL!	#NULL!	#NULL!	#NULL!	1	2	2	2	1	3	3	2	1	1	1	1	1	1	1	1	1	1	1	2	1	1	1	2	4	2	2	1	3	4	1	2	1	1
2	3	3	1	2	4	1	1	1	1	2	#NULL!	#NULL!	#NULL!	#NULL!	#NULL!	1	2	1	2	1	3	3	2	1	1	1	1	1	1	1	1	1	1	1	2	2	2	2	3	5	1	2	2	2	5	1	2	1	1
1	3	2	4	1	4	1	1	1	1	2	#NULL!	#NULL!	#NULL!	#NULL!	#NULL!	1	2	2	2	2	3	3	2	1	1	1	1	1	1	1	1	1	1	1	2	1	2	2	2	4	1	2	2	2	3	1	2	2	1
2	2	2	4	1	4	1	1	1	1	2	#NULL!	#NULL!	#NULL!	#NULL!	#NULL!	1	2	2	2	2	3	3	3	1	1	1	1	1	1	1	1	1	1	1	2	1	2	2	3	4	2	2	2	2	3	1	2	1	1
2	3	4	2	2	4	1	1	1	1	2	#NULL!	#NULL!	#NULL!	#NULL!	#NULL!	1	2	2	2	2	3	3	2	1	1	1	1	1	1	1	1	1	1	1	2	1	2	2	2	5	2	2	2	3	4	1	2	1	2
2	3	3	2	2	4	1	1	1	1	2	#NULL!	#NULL!	#NULL!	#NULL!	#NULL!	1	2	1	2	2	3	3	2	1	1	1	1	1	1	1	1	1	1	1	2	1	2	2	2	5	1	2	2	2	4	1	2	2	1
1	3	3	4	2	4	1	1	1	1	2	#NULL!	#NULL!	#NULL!	#NULL!	#NULL!	1	2	2	3	2	2	3	3	1	1	1	1	1	1	1	1	1	1	1	2	2	3	2	2	4	1	1	2	3	3	1	2	1	1
2	2	4	4	2	4	1	1	1	1	2	#NULL!	#NULL!	#NULL!	#NULL!	#NULL!	1	2	2	3	2	2	3	3	1	1	1	1	1	1	1	1	1	1	1	2	1	2	2	2	5	2	2	2	3	3	1	2	2	1
2	3	4	4	1	4	1	1	1	1	2	#NULL!	#NULL!	#NULL!	#NULL!	#NULL!	1	2	1	2	2	3	3	2	1	1	1	1	1	1	1	1	1	1	1	2	1	2	2	2	5	2	2	2	2	3	1	2	1	2
2	3	2	1	1	4	1	1	1	1	2	#NULL!	#NULL!	#NULL!	#NULL!	#NULL!	1	2	1	2	2	3	3	3	1	1	1	1	1	1	1	1	1	1	1	2	1	2	2	2	5	2	2	2	2	3	1	2	2	1
2	3	3	4	1	4	1	1	1	1	2	#NULL!	#NULL!	#NULL!	#NULL!	#NULL!	1	2	2	3	2	3	3	3	1	1	1	1	1	1	1	1	1	1	1	2	2	2	2	2	5	2	3	2	2	3	1	2	2	2
2	3	2	3	2	2	1	1	1	1	2	#NULL!	#NULL!	#NULL!	#NULL!	#NULL!	1	2	2	3	1	1	4	3	1	1	1	1	1	1	1	1	1	1	1	2	2	2	2	2	3	2	2	3	3	3	2	2	2	2
2	3	3	3	2	4	1	1	1	1	2	2	1	#NULL!	#NULL!	#NULL!	1	2	2	3	1	1	4	3	1	1	1	1	1	1	1	1	1	1	1	2	2	2	2	2	3	2	2	2	2	4	1	2	2	2
2	3	2	3	2	4	1	1	1	1	2	2	4	#NULL!	#NULL!	#NULL!	1	2	2	2	1	1	3	2	1	1	1	1	1	1	1	1	1	1	1	2	2	2	2	2	4	2	2	2	3	4	1	2	2	2
2	3	4	1	2	2	1	1	1	1	2	3	4	#NULL!	#NULL!	#NULL!	1	2	1	3	1	1	4	3	1	1	1	1	1	1	1	1	1	1	1	2	2	2	2	1	3	3	3	2	2	4	2	2	2	2
2	3	4	2	2	4	1	1	1	1	2	2	3	#NULL!	#NULL!	#NULL!	2	2	3	3	1	1	4	3	1	1	1	1	1	1	1	1	1	1	1	2	2	2	2	2	4	2	2	2	3	3	1	1	1	1
2	3	3	3	2	4	1	1	1	1	2	2	1	#NULL!	#NULL!	#NULL!	1	2	2	3	1	1	4	3	1	1	1	1	1	1	1	1	1	1	1	2	2	2	2	2	3	2	2	2	2	4	1	2	2	2
2	3	4	2	2	4	1	1	1	1	2	2	3	#NULL!	#NULL!	#NULL!	2	2	3	3	2	2	4	3	1	1	1	1	1	1	1	1	1	1	1	2	2	2	2	2	4	2	2	2	3	3	1	1	1	1
2	3	4	2	2	4	1	1	1	1	2	2	3	#NULL!	#NULL!	#NULL!	1	2	2	3	1	1	4	3	1	1	1	1	1	1	1	1	1	1	1	2	2	2	2	2	4	2	1	2	3	4	1	2	2	2
2	3	4	1	2	2	1	1	1	1	2	3	4	#NULL!	#NULL!	#NULL!	1	2	1	3	1	1	4	3	1	1	1	1	1	1	1	1	1	1	1	2	2	2	2	1	3	3	3	2	2	4	2	2	2	2
2	3	3	3	2	4	1	1	1	1	2	2	1	#NULL!	#NULL!	#NULL!	1	2	2	3	1	1	4	3	1	1	1	1	1	1	1	1	1	1	1	2	2	2	2	2	3	2	2	2	2	4	1	2	2	2
1	3	3	2	2	2	1	1	1	1	2	2	2	#NULL!	#NULL!	#NULL!	1	2	2	2	1	1	3	3	1	1	1	1	1	1	1	1	1	1	1	2	2	2	2	2	3	2	2	2	3	3	1	2	2	2
1	3	2	3	2	1	1	1	1	1	2	2	2	#NULL!	#NULL!	#NULL!	1	2	2	3	1	2	4	3	1	1	1	1	1	1	1	1	1	1	1	2	2	2	2	2	3	1	2	2	2	3	2	2	2	2
2	3	4	2	2	4	1	1	1	1	2	2	3	#NULL!	#NULL!	#NULL!	1	2	2	3	1	1	4	3	1	1	1	1	1	1	1	1	1	1	1	2	2	2	2	2	4	2	1	2	3	4	1	2	2	2
2	2	3	3	2	4	1	1	1	1	2	2	2	#NULL!	#NULL!	#NULL!	2	2	2	1	2	2	3	2	1	1	1	2	2	2	1	1	1	1	2	2	2	2	2	2	2	2	2	2	3	4	1	2	2	2
1	3	3	3	2	1	1	1	1	1	2	2	4	#NULL!	#NULL!	#NULL!	1	2	2	3	1	2	3	2	1	1	1	1	2	1	1	1	1	1	1	2	2	2	2	2	2	1	2	2	2	3	1	2	2	2
2	3	4	3	2	4	1	1	1	1	2	2	2	#NULL!	#NULL!	#NULL!	1	2	2	2	2	2	3	3	1	1	1	1	1	1	1	1	1	1	1	2	1	2	2	2	2	1	2	2	2	3	1	2	2	2
2	2	2	3	1	1	1	1	1	1	2	2	3	#NULL!	#NULL!	#NULL!	1	2	2	2	2	1	4	2	1	1	1	1	1	1	1	1	1	1	1	2	1	2	2	2	2	1	2	2	2	3	1	2	2	2
2	2	2	5	1	2	1	1	1	1	2	2	2	#NULL!	#NULL!	#NULL!	1	2	2	2	2	2	3	3	1	1	1	1	1	1	1	1	1	1	1	2	2	2	2	2	2	1	2	2	2	3	1	2	2	2
2	3	3	2	2	2	1	1	1	1	2	2	3	#NULL!	#NULL!	#NULL!	1	2	2	2	2	1	3	3	1	1	1	1	1	1	1	1	1	1	1	2	1	2	2	2	2	2	2	2	2	4	1	2	2	2
2	2	4	2	2	4	1	1	1	1	2	2	2	#NULL!	#NULL!	#NULL!	1	2	2	3	1	1	3	3	1	1	1	1	1	1	1	1	1	1	1	2	1	2	2	2	2	1	2	2	2	4	1	2	2	2
2	3	3	3	2	2	1	1	1	1	2	2	2	#NULL!	#NULL!	#NULL!	2	2	2	1	2	3	4	3	1	1	1	1	1	1	1	1	1	1	1	2	2	2	2	2	2	1	3	2	3	3	1	2	2	2
2	2	2	3	1	1	1	1	1	1	2	2	3	#NULL!	#NULL!	#NULL!	1	2	2	2	2	1	4	2	1	1	1	1	1	1	1	1	1	1	1	2	1	2	2	2	2	1	2	2	2	3	1	2	2	2
2	3	4	2	2	4	1	1	1	1	2	2	2	#NULL!	#NULL!	#NULL!	1	2	2	3	1	1	3	3	1	1	1	1	1	1	1	1	1	1	1	2	1	2	2	2	2	1	2	2	2	4	1	2	2	2
1	3	4	3	2	4	1	1	1	1	2	2	4	#NULL!	#NULL!	#NULL!	1	2	2	3	4	2	4	2	1	1	1	1	1	1	1	1	2	1	1	1	2	2	2	3	4	2	2	2	2	3	1	3	2	2
2	2	2	5	2	2	1	1	1	1	2	2	2	#NULL!	#NULL!	#NULL!	1	2	2	2	2	2	3	3	1	1	1	1	1	1	1	1	1	1	1	2	2	2	2	2	2	1	2	2	2	3	1	2	2	2
2	2	2	4	1	2	1	1	1	1	2	2	3	#NULL!	#NULL!	#NULL!	2	2	1	2	1	1	3	3	1	1	1	1	1	1	1	1	1	1	1	2	2	2	2	2	4	2	2	2	2	3	1	2	2	2
2	3	3	3	2	4	1	1	1	1	2	2	1	#NULL!	#NULL!	#NULL!	1	2	2	3	1	1	4	3	1	1	1	1	1	1	1	1	1	1	1	2	2	2	2	2	3	2	2	2	2	4	1	2	2	2
2	2	3	4	2	1	1	1	1	1	2	2	2	#NULL!	#NULL!	#NULL!	1	2	1	2	1	1	4	3	1	1	1	1	1	1	1	1	1	1	1	2	3	3	3	3	3	1	1	3	3	3	1	2	2	2
2	3	2	3	2	4	1	1	1	1	2	2	4	#NULL!	#NULL!	#NULL!	1	2	2	2	1	1	3	2	1	1	1	1	1	1	1	1	1	1	1	2	#NULL!	#NULL!	#NULL!	#NULL!	#NULL!	#NULL!	#NULL!	#NULL!	#NULL!	#NULL!	1	2	2	2
2	3	2	3	2	4	1	1	1	1	2	2	4	#NULL!	#NULL!	#NULL!	1	2	2	2	1	1	3	2	1	1	1	1	1	1	1	1	1	1	1	2	2	2	2	2	4	2	2	2	3	4	1	2	2	2
1	3	2	3	2	1	1	1	1	1	2	2	2	#NULL!	#NULL!	#NULL!	1	2	2	3	1	2	4	3	1	1	1	1	1	1	1	1	1	1	1	2	2	2	2	2	3	2	2	2	2	3	1	2	2	2
1	3	2	3	2	1	1	1	1	1	2	2	2	#NULL!	#NULL!	#NULL!	1	2	2	3	1	2	4	3	1	1	1	1	1	1	1	1	1	1	1	2	2	2	2	2	3	2	2	2	2	3	1	2	2	2
2	3	4	2	2	4	1	1	1	1	2	2	3	#NULL!	#NULL!	#NULL!	1	2	2	3	1	1	4	3	1	1	1	1	1	1	1	1	1	1	1	1	2	2	2	2	4	2	1	2	3	4	1	2	2	2
1	3	2	3	2	1	1	1	1	1	2	2	2	#NULL!	#NULL!	#NULL!	1	2	2	3	1	2	4	3	1	1	1	1	1	1	1	1	1	1	1	2	2	2	2	2	3	2	2	2	2	3	1	2	2	2
1	3	3	2	2	2	1	1	1	1	2	2	2	#NULL!	#NULL!	#NULL!	1	2	2	2	1	1	3	3	1	1	1	1	1	1	1	1	1	1	1	2	2	2	2	2	3	2	2	2	3	3	1	2	2	2
2	3	4	2	2	4	1	1	1	1	2	2	3	#NULL!	#NULL!	#NULL!	1	2	2	3	1	1	4	3	1	1	1	1	1	1	1	1	1	1	1	1	2	2	2	2	4	2	1	2	3	4	1	2	2	2
2	3	4	2	2	4	1	1	1	1	2	2	2	#NULL!	#NULL!	#NULL!	1	2	2	3	1	1	4	3	1	1	1	1	1	1	1	1	1	1	1	2	2	2	2	2	3	2	2	2	3	4	1	2	2	2
2	3	4	2	2	4	1	1	1	1	2	2	3	#NULL!	#NULL!	#NULL!	1	2	2	3	1	1	4	3	1	1	1	1	1	1	1	1	1	1	1	1	2	2	2	2	4	2	1	2	3	4	1	2	2	2
2	3	2	3	2	2	1	1	1	1	2	2	2	#NULL!	#NULL!	#NULL!	1	2	2	3	1	1	4	3	1	1	1	1	1	1	1	1	1	1	1	2	2	2	2	2	3	2	2	3	3	3	4	4	4	4
2	3	4	2	2	4	1	1	1	1	2	2	3	#NULL!	#NULL!	#NULL!	2	2	3	3	1	1	4	3	1	1	1	1	1	1	1	1	1	1	1	2	2	2	2	2	4	2	2	2	3	3	1	1	1	1
2	3	4	2	2	4	1	1	1	1	2	2	2	#NULL!	#NULL!	#NULL!	1	2	2	3	1	1	4	3	1	1	1	1	1	1	1	1	1	1	1	2	2	2	2	2	3	2	2	2	3	4	1	2	2	2
2	3	4	2	2	4	1	1	1	1	2	2	2	#NULL!	#NULL!	#NULL!	1	2	2	3	1	1	4	3	1	1	1	1	1	1	1	1	1	1	1	2	2	2	2	2	3	2	2	2	3	4	1	2	2	2
2	3	3	2	2	4	1	1	1	1	2	2	3	#NULL!	#NULL!	#NULL!	1	2	2	2	2	2	4	3	1	1	1	1	1	1	1	1	1	1	1	2	2	2	1	2	3	2	2	2	2	4	1	2	2	2
2	3	3	2	2	4	1	1	1	1	2	2	3	#NULL!	#NULL!	#NULL!	1	2	2	2	2	2	4	3	1	1	1	1	1	1	1	1	1	1	1	2	2	2	1	2	3	2	2	2	2	4	1	2	2	2
2	3	4	3	2	4	1	1	1	1	2	2	2	#NULL!	#NULL!	#NULL!	2	2	2	2	2	2	3	3	1	1	1	1	1	1	1	1	1	1	1	2	2	3	3	3	3	2	2	2	3	3	1	2	2	2
2	3	3	3	2	2	1	1	1	1	2	2	2	#NULL!	#NULL!	#NULL!	2	2	2	1	2	3	4	3	1	1	1	1	1	1	1	1	1	1	1	2	2	2	2	2	2	1	3	2	3	3	1	2	2	2
2	2	2	5	1	2	1	1	1	1	2	2	2	#NULL!	#NULL!	#NULL!	1	2	2	2	2	2	3	3	1	1	1	1	1	1	1	1	1	1	1	2	2	2	2	2	2	1	2	2	2	3	1	2	2	2
1	3	1	3	1	2	1	1	1	1	2	2	1	#NULL!	#NULL!	#NULL!	2	2	2	2	1	1	3	4	1	1	1	1	1	1	1	1	1	1	1	2	1	2	2	2	3	2	2	2	1	2	1	2	2	2
2	3	4	3	2	4	1	1	1	1	2	2	2	#NULL!	#NULL!	#NULL!	1	2	2	2	2	2	3	3	1	1	1	1	1	1	1	1	1	1	1	2	1	2	2	2	2	1	2	2	2	3	1	2	2	2
1	2	2	4	1	2	1	1	1	1	2	2	3	#NULL!	#NULL!	#NULL!	1	2	2	3	1	1	3	2	1	1	1	1	1	1	1	2	2	1	1	2	2	2	3	2	4	2	2	2	2	3	2	3	1	2
2	3	4	3	2	4	1	1	1	1	2	2	2	#NULL!	#NULL!	#NULL!	1	2	2	2	2	2	3	3	1	1	1	1	1	1	1	1	1	1	1	2	1	2	2	2	2	1	2	2	2	3	1	2	2	2
2	2	4	3	2	4	1	1	1	1	2	2	2	#NULL!	#NULL!	#NULL!	2	2	2	1	2	2	3	2	1	1	1	2	2	2	1	1	1	1	2	2	2	2	2	2	2	2	2	2	3	4	1	2	2	2
2	2	4	2	2	4	1	1	1	1	2	2	2	#NULL!	#NULL!	#NULL!	1	2	2	3	1	1	3	3	1	1	1	1	1	1	1	1	1	1	1	2	1	2	2	2	2	1	2	2	2	4	1	2	2	2
2	2	4	3	2	4	1	1	1	1	2	2	2	#NULL!	#NULL!	#NULL!	2	2	2	1	2	2	3	2	1	1	1	2	2	2	1	1	1	1	2	2	2	2	2	2	2	2	2	2	3	4	1	2	2	2
1	3	2	3	2	4	1	1	1	2	1	1	1	#NULL!	#NULL!	#NULL!	1	2	2	3	1	2	4	3	1	1	1	2	2	1	1	1	2	1	1	2	2	3	3	3	4	2	1	2	2	4	1	2	2	2
2	3	4	3	2	4	1	1	1	1	2	2	2	#NULL!	#NULL!	#NULL!	1	2	2	2	2	2	3	3	1	1	1	1	1	1	1	1	1	1	1	2	1	2	2	2	2	1	2	2	2	3	1	2	2	2
2	2	4	3	2	4	1	1	1	1	2	2	2	#NULL!	#NULL!	#NULL!	2	2	2	1	2	2	3	2	1	1	1	2	2	2	1	1	1	1	2	2	2	2	2	2	2	2	2	2	3	4	1	2	2	2
1	2	2	4	1	2	1	1	1	1	2	2	3	#NULL!	#NULL!	#NULL!	1	2	2	3	1	1	3	2	1	1	1	1	1	1	1	2	2	1	1	2	2	2	3	2	4	2	2	2	2	3	2	3	1	2
2	2	4	3	2	4	1	1	1	1	2	2	2	#NULL!	#NULL!	#NULL!	2	2	2	1	2	2	3	2	1	1	1	2	2	2	1	1	1	1	2	2	2	2	2	2	2	2	2	2	3	4	1	2	2	2
1	2	2	4	1	2	1	1	1	1	2	2	3	#NULL!	#NULL!	#NULL!	1	2	2	3	1	1	3	2	1	1	1	1	1	1	1	2	2	1	1	2	2	2	3	2	4	2	2	2	2	3	2	3	1	2
2	2	3	3	2	4	1	1	1	1	2	2	2	#NULL!	#NULL!	#NULL!	2	2	2	2	1	2	3	3	1	1	1	1	1	1	1	1	1	1	1	2	1	2	2	2	4	1	2	2	2	3	1	2	2	2
2	2	2	5	1	2	1	1	1	1	2	2	2	#NULL!	#NULL!	#NULL!	1	2	2	2	2	2	3	3	1	1	1	1	1	1	1	1	1	1	1	2	2	2	2	2	2	1	2	2	2	3	1	2	2	2
1	3	1	3	1	2	1	1	1	1	2	2	1	#NULL!	#NULL!	#NULL!	2	2	2	2	1	1	3	4	1	1	1	1	1	1	1	1	1	1	1	2	1	2	2	2	3	2	2	2	1	2	1	2	2	2
2	2	4	3	2	4	1	1	1	1	2	2	2	#NULL!	#NULL!	#NULL!	2	2	2	1	2	2	3	2	1	1	1	2	2	2	1	1	1	1	2	2	2	2	2	2	2	2	2	2	3	4	1	2	2	2
1	3	4	3	2	4	1	1	1	1	2	2	4	#NULL!	#NULL!	#NULL!	1	2	2	3	4	2	4	2	1	1	1	1	1	1	1	1	2	1	1	1	2	2	2	3	4	2	2	2	2	3	1	3	2	2
2	3	4	2	2	4	1	1	1	1	2	2	2	#NULL!	#NULL!	#NULL!	1	2	2	3	1	1	4	3	1	1	1	1	1	1	1	1	1	1	1	2	2	2	2	2	3	2	2	2	3	4	1	2	2	2
2	3	4	2	2	4	1	1	1	1	2	2	3	#NULL!	#NULL!	#NULL!	2	2	3	3	1	1	4	3	1	1	1	1	1	1	1	1	1	1	1	2	2	2	2	2	4	2	2	2	3	3	1	1	1	1
2	3	4	2	2	4	1	1	1	1	2	2	3	#NULL!	#NULL!	#NULL!	2	2	3	3	1	1	4	3	1	1	1	1	1	1	1	1	1	1	1	2	2	2	2	2	4	2	2	2	3	3	1	1	1	1
1	3	3	4	1	2	1	1	1	1	2	2	4	#NULL!	#NULL!	#NULL!	1	2	2	3	1	1	4	3	1	1	1	1	1	1	1	1	1	1	1	2	2	2	2	2	3	2	2	2	3	4	1	2	2	2
1	3	3	2	2	2	1	1	1	1	2	2	2	#NULL!	#NULL!	#NULL!	1	2	2	2	1	1	3	3	1	1	1	1	1	1	1	1	1	1	1	2	2	2	2	2	3	2	2	2	3	3	1	2	2	2
2	2	4	4	2	1	1	1	1	1	2	2	2	#NULL!	#NULL!	#NULL!	1	2	1	2	1	1	4	3	1	1	1	1	1	1	1	1	1	1	1	2	3	3	3	3	3	2	2	3	3	3	1	2	2	2
2	3	3	3	2	4	1	1	1	1	2	3	2	#NULL!	#NULL!	#NULL!	2	2	1	2	2	2	2	3	1	1	1	1	1	1	1	1	1	1	1	2	#NULL!	#NULL!	#NULL!	#NULL!	#NULL!	#NULL!	#NULL!	#NULL!	#NULL!	#NULL!	#NULL!	#NULL!	#NULL!	#NULL!
2	3	2	3	2	2	1	1	1	1	2	2	2	#NULL!	#NULL!	#NULL!	1	2	2	3	1	1	4	3	1	1	1	1	1	1	1	1	1	1	1	2	2	2	2	2	3	2	2	3	3	3	2	2	2	2
2	3	4	3	2	2	1	1	1	1	2	2	3	#NULL!	#NULL!	#NULL!	1	2	2	3	1	1	4	3	1	1	1	1	1	1	1	1	1	1	1	2	2	2	2	2	3	2	2	2	3	4	1	2	2	2
2	3	4	2	2	2	1	1	1	1	2	2	2	#NULL!	#NULL!	#NULL!	1	2	2	3	1	1	4	3	1	1	1	1	1	1	1	1	1	1	1	2	2	2	2	2	3	2	2	2	3	4	1	2	2	2
2	2	2	4	2	2	1	1	1	1	2	2	3	#NULL!	#NULL!	#NULL!	2	2	1	2	1	1	3	3	1	1	1	1	1	1	1	1	1	1	1	2	2	2	2	2	4	2	2	2	2	3	1	2	2	2
2	2	2	5	2	2	1	1	1	1	2	2	2	#NULL!	#NULL!	#NULL!	1	2	2	2	2	2	3	2	1	1	1	1	1	2	1	2	2	1	1	2	2	2	2	3	3	2	2	2	3	3	1	2	2	2
2	3	3	2	2	4	1	1	1	1	2	2	3	#NULL!	#NULL!	#NULL!	1	2	2	2	2	2	4	3	1	1	1	1	1	1	1	1	1	1	1	2	2	2	1	2	3	2	2	2	2	4	1	2	2	2
2	3	4	2	2	4	1	1	1	1	2	2	3	#NULL!	#NULL!	#NULL!	2	2	3	3	1	1	4	3	1	1	1	1	1	1	1	1	1	1	1	2	2	2	2	2	4	2	2	2	3	3	1	1	1	1
1	2	4	4	2	4	1	1	1	1	2	3	4	#NULL!	#NULL!	#NULL!	2	2	2	2	1	1	4	3	1	1	1	1	1	1	1	1	1	1	1	1	2	2	2	2	3	2	2	3	2	3	1	2	2	2
1	3	3	4	1	2	1	1	1	1	2	2	4	#NULL!	#NULL!	#NULL!	1	2	2	3	1	1	4	3	1	1	1	1	1	1	1	1	1	1	1	2	2	2	2	2	3	2	2	2	3	4	1	2	2	2
2	3	4	1	2	2	1	1	1	1	2	3	4	#NULL!	#NULL!	#NULL!	1	2	1	3	1	1	4	3	1	1	1	1	1	1	1	1	1	1	1	2	2	2	2	1	3	3	3	2	2	4	2	2	2	2
2	3	2	3	2	2	1	1	1	1	2	2	2	#NULL!	#NULL!	#NULL!	1	2	2	3	1	1	4	3	1	1	1	1	1	1	1	1	1	1	1	2	2	2	2	2	3	2	2	3	3	3	2	2	2	2
2	2	4	4	2	4	1	1	1	1	2	3	4	#NULL!	#NULL!	#NULL!	2	2	2	2	1	1	4	3	1	1	1	1	1	1	1	1	1	1	1	1	2	2	2	2	3	2	2	3	2	3	1	2	2	2
1	2	2	5	1	2	1	1	1	1	1	1	1	#NULL!	#NULL!	#NULL!	1	2	2	3	1	1	3	2	1	1	1	1	1	2	1	2	2	1	1	2	3	3	4	3	4	1	2	2	2	4	1	2	2	1
2	3	2	5	1	2	1	1	1	1	2	2	2	#NULL!	#NULL!	#NULL!	1	2	2	2	2	2	3	2	1	1	1	1	1	2	1	2	2	1	1	2	2	2	2	3	3	2	2	2	3	3	1	2	2	2
1	2	4	4	2	4	1	1	1	1	2	3	4	#NULL!	#NULL!	#NULL!	2	2	2	2	1	1	4	3	1	1	1	1	1	1	1	1	1	1	1	1	2	2	2	2	3	2	2	3	2	3	1	2	2	2
1	3	3	4	1	2	1	1	1	1	2	2	4	#NULL!	#NULL!	#NULL!	1	2	2	3	1	2	4	3	1	1	1	1	1	1	1	1	1	1	1	2	2	2	2	2	3	2	2	2	3	4	1	2	2	2
2	3	4	1	2	2	1	1	1	1	2	3	4	#NULL!	#NULL!	#NULL!	1	2	1	3	1	1	4	3	1	1	1	1	1	1	1	1	1	1	1	2	2	2	2	1	3	3	3	2	2	4	2	2	2	2
2	3	3	2	2	4	1	1	1	1	2	2	3	#NULL!	#NULL!	#NULL!	1	2	2	2	2	2	4	3	1	1	1	1	1	1	1	1	1	1	1	2	2	2	1	2	3	2	2	2	2	4	1	2	2	2
2	2	2	4	1	2	1	1	1	1	2	2	3	#NULL!	#NULL!	#NULL!	2	2	1	2	1	1	3	3	1	1	1	1	1	1	1	1	1	1	1	2	2	2	2	2	4	2	2	2	2	3	1	2	2	2
2	3	2	3	2	2	1	1	1	1	2	2	2	#NULL!	#NULL!	#NULL!	1	2	2	3	1	1	4	3	1	1	1	1	1	1	1	1	1	1	1	2	2	2	2	2	4	2	2	3	3	3	2	2	2	2
1	3	4	3	2	4	1	1	1	1	2	3	2	#NULL!	#NULL!	#NULL!	2	2	2	3	1	2	3	3	1	1	1	1	1	1	1	1	1	1	1	2	3	2	3	3	3	2	2	2	2	4	2	1	2	2
2	2	4	4	2	1	1	1	1	1	2	2	2	#NULL!	#NULL!	#NULL!	2	2	2	3	1	2	3	3	1	1	1	1	1	1	1	1	1	1	1	2	3	2	3	3	3	2	2	2	2	4	2	1	2	2
2	2	4	4	2	1	1	1	1	1	2	2	2	#NULL!	#NULL!	#NULL!	1	2	1	2	1	1	4	3	1	1	1	1	1	1	1	1	1	1	1	2	3	3	3	3	3	2	2	3	3	3	1	2	2	2
2	3	2	3	2	4	1	1	1	1	2	2	4	#NULL!	#NULL!	#NULL!	1	2	2	2	1	1	3	2	1	1	1	1	1	1	1	1	1	1	1	2	2	2	2	3	4	2	2	2	2	4	1	2	2	2
2	3	3	2	2	4	1	1	1	1	2	2	3	#NULL!	#NULL!	#NULL!	1	2	2	2	2	2	4	3	1	1	1	1	1	1	1	1	1	1	1	2	2	2	1	2	3	2	2	2	2	4	1	2	2	2
2	3	2	3	2	4	1	1	1	1	2	2	4	#NULL!	#NULL!	#NULL!	1	2	2	2	1	1	3	2	1	1	1	1	1	1	1	1	1	1	1	2	2	2	2	2	4	2	2	2	3	4	1	2	2	2
2	3	3	2	2	4	1	1	1	1	2	2	3	#NULL!	#NULL!	#NULL!	1	2	2	2	2	2	4	3	1	1	1	1	1	1	1	1	1	1	1	2	2	2	1	2	3	2	2	2	2	4	1	2	2	2
2	3	3	3	2	4	1	1	1	1	2	2	1	#NULL!	#NULL!	#NULL!	1	2	2	3	1	1	4	3	1	1	1	1	1	1	1	1	1	1	1	2	2	2	2	2	3	2	2	2	2	4	1	2	2	2
1	2	2	5	1	2	1	1	1	1	1	1	1	#NULL!	#NULL!	#NULL!	1	2	2	3	1	1	3	2	1	1	1	1	1	2	1	2	2	1	1	2	3	3	4	3	4	1	2	2	2	4	1	2	2	1
2	3	2	3	2	4	1	1	1	1	2	2	4	#NULL!	#NULL!	#NULL!	1	2	2	2	1	1	3	2	1	1	1	1	1	1	1	1	1	1	1	2	2	2	2	2	4	2	2	2	3	4	1	2	2	2
1	2	4	4	2	4	1	1	1	1	2	3	4	#NULL!	#NULL!	#NULL!	2	2	2	2	1	1	4	3	1	1	1	1	1	1	1	1	1	1	1	1	2	2	2	2	3	2	2	3	2	3	1	2	2	2
1	2	4	4	2	4	1	1	1	1	2	3	4	#NULL!	#NULL!	#NULL!	2	2	2	2	1	1	4	3	1	1	1	1	1	1	1	1	1	1	1	1	2	2	2	2	3	2	2	3	2	3	1	2	2	2
1	3	4	3	2	4	1	1	1	1	2	3	2	#NULL!	#NULL!	#NULL!	2	2	2	3	1	2	3	3	1	1	1	1	1	1	1	1	1	1	1	2	3	2	3	3	3	2	2	2	2	4	2	1	2	2
#NULL!	3	3	3	2	4	1	1	1	1	2	3	2	0	0	0	2	2	1	2	2	2	2	3	1	1	1	1	1	1	1	1	1	1	1	2	2	2	2	2	4	2	2	2	3	3	1	3	2	2
1	2	2	3	1	4	1	1	1	1	2	#NULL!	#NULL!	0	0	0	1	2	1	1	1	2	3	2	1	2	1	1	1	1	1	1	1	1	1	2	2	2	1	2	4	1	2	3	3	4	1	2	2	2
2	3	3	2	2	4	1	1	2	1	2	2	5	83.33	83.33	83.33	1	2	2	4	4	4	3	2	1	2	1	2	2	1	2	1	1	1	1	2	1	1	1	1	4	1	1	2	2	4	1	1	1	1
2	2	3	1	2	4	1	1	1	1	2	2	0	100	100	100	1	4	2	3	4	3	4	3	1	1	1	2	2	1	2	1	1	1	1	2	2	2	2	1	4	1	1	1	3	4	1	1	1	2
2	2	2	3	2	4	1	1	1	1	2	3	4	86.67	86.67	86.67	2	2	2	4	4	3	3	2	2	1	2	1	2	1	2	1	1	1	1	2	1	2	2	1	4	2	2	3	2	4	1	1	2	2
2	2	3	3	2	4	1	1	1	1	2	2	8	73.33	73.33	73.33	1	2	3	4	4	4	3	2	2	1	1	1	2	2	2	1	1	1	1	2	1	2	2	1	4	1	2	2	2	2	2	2	2	2
2	2	2	3	2	4	1	1	1	1	2	3	4	86.67	86.67	86.67	1	2	4	3	2	2	4	2	2	1	1	1	2	2	2	1	1	1	1	2	1	1	1	1	4	2	1	1	2	1	1	2	2	2
1	3	3	1	2	4	1	1	1	1	2	2	6	90	90	90	1	2	2	4	4	3	3	2	2	1	1	1	2	2	2	1	1	1	1	1	2	2	2	1	4	1	2	2	2	2	1	1	1	2
2	2	3	1	2	4	1	1	1	1	2	#NULL!	#NULL!	#NULL!	#NULL!	#NULL!	1	2	2	2	4	4	3	2	#NULL!	#NULL!	#NULL!	#NULL!	#NULL!	#NULL!	#NULL!	#NULL!	#NULL!	#NULL!	#NULL!	#NULL!	1	2	2	2	4	2	2	1	2	2	2	1	2	2
2	3	4	1	2	4	1	1	1	2	2	3	4	#NULL!	#NULL!	#NULL!	1	2	2	4	4	2	4	2	2	1	2	1	2	1	2	1	1	1	1	1	4	1	1	1	5	1	1	1	2	4	1	1	1	1
1	3	3	2	2	4	1	1	1	1	1	3	4	86.67	86.67	86.67	1	2	2	4	4	3	4	1	2	1	2	1	2	1	2	1	1	1	1	2	2	1	2	1	5	1	2	3	2	2	1	1	1	1
2	3	3	1	2	4	1	1	1	1	2	2	5	83.33	83.33	83.33	2	3	2	4	4	4	3	2	2	1	1	1	2	1	2	1	1	1	1	2	1	2	2	2	4	2	2	4	2	4	1	1	1	2
1	3	2	2	1	4	1	1	1	1	2	2	6	80	80	80	2	2	2	4	4	2	3	3	2	1	1	1	2	2	2	1	2	1	1	1	2	2	3	1	4	2	2	2	2	2	1	1	2	2
1	2	4	1	2	4	1	1	1	1	2	3	4	86.67	86.67	86.67	2	3	2	4	4	4	2	2	1	1	1	1	2	2	2	1	1	1	1	2	1	2	2	2	2	2	2	4	3	4	1	2	2	2
2	1	1	5	2	4	1	1	1	1	2	#NULL!	#NULL!	#NULL!	#NULL!	#NULL!	1	1	5	3	4	2	3	2	2	1	2	1	2	2	2	1	1	1	1	2	1	2	1	1	4	1	2	4	1	4	1	1	1	2
2	2	1	4	1	4	1	1	1	1	2	#NULL!	#NULL!	#NULL!	#NULL!	#NULL!	1	2	1	2	1	3	3	3	1	1	1	1	1	1	1	1	1	1	1	2	2	2	2	2	4	2	2	3	2	4	1	2	1	1
2	2	1	2	2	4	1	1	1	1	2	2	6	90	90	90	1	2	2	3	4	3	4	2	2	1	2	1	2	1	2	1	1	1	1	2	4	1	1	1	5	1	1	1	3	1	1	1	1	1
2	3	4	1	2	4	1	1	1	1	2	2	6	90	#NULL!	#NULL!	1	2	3	4	4	3	2	1	2	1	1	1	2	2	2	1	1	1	1	2	1	1	2	2	3	1	1	2	1	2	1	2	2	2
1	3	4	2	2	4	1	1	1	1	2	3	4	86.67	#NULL!	#NULL!	1	2	2	4	4	4	3	2	2	1	1	1	2	1	1	1	1	1	1	2	1	2	2	2	4	1	2	2	2	2	1	2	2	2
2	1	1	4	2	4	1	1	1	1	2	2	5	83.33	#NULL!	#NULL!	1	2	1	2	4	3	2	2	2	1	1	1	2	1	1	1	1	1	1	2	1	2	2	2	2	1	2	2	2	2	1	1	2	2
1	3	3	1	1	4	1	1	1	1	2	3	4	86.67	#NULL!	#NULL!	1	2	1	3	3	3	3	1	2	1	1	1	2	2	1	1	1	1	1	2	1	2	2	2	4	1	2	2	2	3	2	2	2	2
1	2	1	1	2	4	1	1	1	1	2	3	3	90	#NULL!	#NULL!	1	2	2	2	2	2	2	4	1	1	1	1	2	2	2	1	1	1	1	2	1	2	2	2	4	1	1	2	2	3	2	2	2	2
2	1	1	4	2	4	1	1	1	1	2	2	6	90	90	#NULL!	1	2	2	2	2	2	1	2	1	1	1	1	2	2	2	1	1	1	1	2	2	2	2	1	4	1	2	2	2	2	2	2	1	1
1	2	4	4	2	4	1	1	1	1	2	2	7	88.33	#NULL!	#NULL!	1	2	2	4	4	4	3	2	1	1	1	1	2	2	2	1	1	1	1	1	1	2	2	2	2	2	1	2	3	3	1	2	2	2
2	3	4	2	1	4	1	1	1	1	2	2	6	80	#NULL!	#NULL!	2	3	1	3	4	4	3	3	2	1	1	1	2	2	1	1	1	1	1	2	2	1	1	1	2	2	2	2	2	3	1	2	2	2
2	3	3	1	2	4	1	1	1	1	2	2	5	83.33	#NULL!	#NULL!	2	3	2	3	4	3	3	3	2	1	1	1	2	2	1	1	1	1	1	2	1	1	1	1	4	2	2	3	2	3	2	2	2	3
2	3	3	4	2	4	1	1	1	1	2	#NULL!	#NULL!	#NULL!	#NULL!	#NULL!	1	2	1	3	1	2	3	3	1	1	1	1	1	1	1	1	1	1	1	2	2	3	2	2	5	2	2	2	2	3	1	2	2	1
2	2	1	4	1	4	1	1	1	1	2	#NULL!	#NULL!	#NULL!	#NULL!	#NULL!	1	2	2	2	2	3	3	3	1	1	1	1	1	1	1	1	1	1	1	2	1	2	2	2	5	2	2	2	2	3	1	2	2	2
2	3	4	4	2	4	1	1	1	1	2	#NULL!	#NULL!	#NULL!	#NULL!	#NULL!	1	2	1	3	2	3	3	3	1	1	1	1	1	1	1	1	1	1	1	2	2	3	2	2	4	2	2	2	2	3	1	2	2	2
1	3	4	4	1	4	1	1	1	1	2	#NULL!	#NULL!	#NULL!	#NULL!	#NULL!	1	2	1	2	2	3	3	3	1	1	1	1	1	1	1	1	1	1	1	2	1	2	2	2	5	2	2	2	3	3	1	2	2	2
2	2	2	4	2	4	1	1	1	1	2	#NULL!	#NULL!	#NULL!	#NULL!	#NULL!	#NULL!	#NULL!	#NULL!	#NULL!	#NULL!	#NULL!	#NULL!	#NULL!	1	1	1	1	1	1	1	1	1	1	1	2	1	2	2	3	5	2	2	2	2	4	1	2	2	1
2	3	4	2	2	4	1	1	1	1	2	#NULL!	#NULL!	#NULL!	#NULL!	#NULL!	1	2	2	2	2	3	3	3	1	1	1	1	1	1	1	1	1	1	1	2	2	2	3	3	5	2	2	2	2	4	1	2	1	1
2	3	4	4	2	4	1	1	1	1	2	#NULL!	#NULL!	#NULL!	#NULL!	#NULL!	1	2	2	3	4	2	3	2	1	1	1	1	1	1	1	1	1	1	1	2	2	2	2	2	5	2	2	2	2	4	1	2	2	2
2	3	3	1	2	4	1	1	1	1	2	#NULL!	#NULL!	#NULL!	#NULL!	#NULL!	1	2	2	3	4	4	3	2	1	1	1	1	1	1	1	1	1	1	1	2	1	2	2	2	3	2	2	3	3	4	2	2	2	2
2	3	3	1	2	4	1	1	1	1	2	#NULL!	#NULL!	#NULL!	#NULL!	#NULL!	1	2	2	3	4	4	3	2	1	1	1	1	1	1	1	1	1	1	1	2	1	2	2	2	3	2	2	3	3	4	2	2	2	2
1	2	2	2	1	4	1	1	1	1	2	#NULL!	#NULL!	#NULL!	#NULL!	#NULL!	1	2	2	3	4	2	3	2	1	1	1	1	1	1	1	1	1	1	1	2	2	3	2	2	4	2	3	2	3	3	1	2	2	2
1	3	3	2	2	4	1	1	1	1	2	#NULL!	#NULL!	#NULL!	#NULL!	#NULL!	1	2	1	3	1	3	3	2	1	1	1	1	1	1	1	1	1	1	1	2	2	2	2	3	5	2	2	2	3	3	1	2	2	1
2	2	2	4	1	4	1	1	1	1	2	#NULL!	#NULL!	#NULL!	#NULL!	#NULL!	1	2	2	2	2	3	3	3	1	1	1	1	1	1	1	1	1	1	1	2	1	3	3	2	5	2	2	2	2	4	1	2	2	1
2	3	3	2	2	4	1	1	1	1	2	#NULL!	#NULL!	#NULL!	#NULL!	#NULL!	1	2	2	3	2	3	3	3	1	1	1	1	1	1	1	1	1	1	1	2	2	2	3	3	5	2	2	2	2	4	1	2	2	1
1	3	2	2	1	4	1	1	1	1	2	#NULL!	#NULL!	#NULL!	#NULL!	#NULL!	1	2	1	2	2	2	3	3	1	1	1	1	1	1	1	1	1	1	1	2	2	2	2	3	5	2	3	2	1	4	1	2	2	2
2	2	2	4	2	4	1	1	1	1	2	#NULL!	#NULL!	#NULL!	#NULL!	#NULL!	1	2	2	2	2	2	3	2	1	1	1	1	1	1	1	1	1	1	1	2	2	2	2	2	5	2	2	3	2	4	1	2	2	2
1	3	2	2	1	4	1	1	1	1	2	2	5	83.33	83.33	83.33	1	2	2	2	2	3	5	2	2	1	2	1	2	1	2	1	1	1	1	2	1	2	2	1	5	1	1	2	4	4	1	1	1	2
2	3	4	2	2	4	1	1	1	1	2	#NULL!	#NULL!	#NULL!	#NULL!	#NULL!	1	2	2	3	2	3	2	2	1	1	1	1	1	1	1	1	1	1	1	2	2	2	2	2	5	1	2	2	2	4	1	2	2	2
2	3	3	4	1	4	1	1	1	1	2	#NULL!	#NULL!	#NULL!	#NULL!	#NULL!	1	2	2	2	2	2	3	2	1	1	1	1	1	1	1	1	1	1	1	2	2	2	2	2	5	2	2	2	2	4	1	2	2	2
1	2	4	4	1	4	1	1	1	1	2	#NULL!	#NULL!	#NULL!	#NULL!	#NULL!	1	2	2	2	2	2	3	2	1	1	1	1	1	1	1	1	1	1	1	2	2	2	2	2	5	1	2	2	2	4	1	2	2	2
2	3	2	4	1	4	1	1	1	1	1	#NULL!	#NULL!	#NULL!	#NULL!	#NULL!	1	1	5	1	2	2	4	2	2	1	2	1	2	2	2	1	2	1	1	2	1	1	1	1	5	1	1	1	1	4	1	1	1	3
2	2	2	3	2	2	1	1	1	1	2	2	4	#NULL!	#NULL!	#NULL!	2	2	2	2	2	2	3	3	1	1	1	1	2	1	1	1	1	1	1	2	2	2	2	2	3	2	2	2	2	4	2	2	2	2
2	2	2	4	2	1	1	1	1	1	2	2	4	#NULL!	#NULL!	#NULL!	1	2	2	2	1	1	2	3	1	1	1	1	1	2	1	2	1	1	1	2	2	2	3	2	3	2	2	1	2	4	1	2	1	2
1	2	3	3	2	4	1	1	1	1	2	3	3	#NULL!	#NULL!	#NULL!	1	2	2	3	1	2	3	4	1	1	1	1	2	1	1	1	1	1	1	2	2	3	2	2	5	3	1	1	2	3	1	2	2	1
1	2	3	3	2	4	1	1	1	1	2	#NULL!	3	#NULL!	#NULL!	#NULL!	1	2	2	3	1	2	3	4	1	1	1	1	2	1	1	1	1	1	1	2	2	3	2	2	5	3	1	1	2	3	1	2	2	1
2	2	3	3	2	4	1	1	1	1	2	3	3	#NULL!	#NULL!	#NULL!	1	2	2	3	1	2	3	4	1	1	1	1	2	2	1	1	1	1	1	2	2	3	2	2	5	3	1	1	2	3	1	2	2	1
1	1	1	4	2	2	1	1	1	1	2	3	9	70	70	70	1	2	2	1	2	2	2	1	1	1	1	1	2	2	2	1	1	1	1	2	4	1	2	1	4	2	1	1	1	3	1	1	1	1
1	3	4	3	1	2	1	1	1	1	2	3	7	76.67	76.67	76.67	1	2	2	2	2	3	3	2	2	1	1	1	2	2	2	2	1	1	1	1	4	2	2	1	3	2	2	3	3	3	1	1	2	2
2	2	3	3	2	3	1	1	1	1	2	2	6	80	80	80	2	3	3	3	3	4	4	2	1	1	2	1	2	2	2	1	1	1	1	2	2	2	2	1	3	2	2	3	2	4	2	1	2	2
2	3	4	1	2	2	1	1	1	1	2	2	2	93.33	93.33	93.33	2	2	3	3	4	3	4	2	1	1	1	1	2	1	1	1	1	1	1	2	1	2	2	2	4	2	2	3	2	3	2	1	1	2
1	3	3	1	2	3	1	1	1	1	2	3	5	83.33	83.33	83.33	2	2	1	2	4	3	4	3	2	1	1	1	2	1	1	1	1	1	1	2	1	2	2	2	4	2	2	3	3	4	2	2	2	2
2	3	4	1	2	2	1	1	1	1	2	3	5	83.33	83.33	83.33	2	2	2	3	4	2	4	3	2	1	1	1	1	1	1	1	1	1	1	2	2	1	2	2	3	2	2	4	2	4	2	2	2	2
1	2	2	3	1	1	1	1	1	1	2	3	4	#NULL!	#NULL!	#NULL!	1	1	2	2	4	3	3	2	1	1	1	1	1	1	1	1	1	1	1	2	2	2	2	2	4	2	2	3	2	4	2	2	2	2
1	2	2	2	2	2	1	1	1	1	2	3	4	86.67	86.67	86.67	1	2	2	2	3	4	3	3	2	1	1	1	2	2	1	1	1	1	1	2	2	2	2	1	4	2	2	3	3	4	2	1	2	1
1	2	1	2	2	4	1	1	1	1	2	2	6	80	80	80	2	2	2	4	4	4	3	2	2	1	1	1	2	2	1	1	1	1	1	2	1	1	2	2	3	2	2	3	2	3	2	2	2	2
2	3	3	1	1	4	1	1	1	1	2	3	12	86.67	86.67	86.67	2	2	1	4	5	4	4	2	2	1	2	1	2	1	2	1	2	1	1	2	2	1	2	1	5	2	2	3	2	4	1	1	1	1
1	2	1	4	1	4	1	1	1	1	1	3	4	86.67	86.67	86.67	1	2	2	3	4	2	4	2	2	1	1	1	2	2	2	1	1	1	1	2	2	2	2	1	5	1	1	4	3	4	1	1	2	2
1	2	4	4	2	4	1	1	1	1	2	3	3	90	90	90	1	1	4	5	5	3	4	2	2	1	2	1	2	2	2	1	1	1	1	1	2	3	1	1	1	2	4	4	3	4	2	2	3	3
2	3	2	2	2	2	1	1	1	1	2	1	4	#NULL!	#NULL!	#NULL!	1	2	1	2	1	2	3	3	1	1	1	1	1	2	2	2	2	1	1	2	2	3	3	2	3	2	2	2	2	4	1	2	2	2
2	2	1	3	1	4	1	1	1	1	2	2	4	#NULL!	#NULL!	#NULL!	1	2	2	1	1	3	3	3	1	1	1	1	2	1	1	1	1	1	1	2	2	2	3	3	3	2	2	2	2	4	1	2	2	2
2	3	3	1	2	4	1	1	1	1	2	3	5	#NULL!	#NULL!	#NULL!	1	2	2	2	1	1	3	3	1	1	1	1	2	1	1	1	1	1	1	2	2	2	2	2	3	3	2	2	3	3	1	2	2	2
1	2	2	5	1	2	1	1	1	1	1	2	3	#NULL!	#NULL!	#NULL!	1	2	2	2	1	1	3	2	1	1	1	1	2	2	2	2	2	1	1	2	3	3	4	2	4	2	1	2	2	4	1	1	2	2
1	3	3	2	2	2	1	1	1	1	2	2	2	#NULL!	#NULL!	#NULL!	1	2	2	2	1	1	3	3	1	1	1	1	2	1	1	1	1	1	1	2	3	2	2	2	3	2	2	3	2	4	1	2	2	2
2	3	4	1	2	4	1	1	1	1	2	3	5	#NULL!	#NULL!	#NULL!	1	2	2	2	1	1	3	3	#NULL!	#NULL!	#NULL!	#NULL!	#NULL!	#NULL!	#NULL!	#NULL!	#NULL!	#NULL!	#NULL!	#NULL!	2	2	2	2	3	3	2	2	3	3	1	2	2	2
2	3	2	2	2	2	1	1	1	1	2	3	4	#NULL!	#NULL!	#NULL!	1	2	1	2	1	2	3	3	1	1	1	1	1	2	2	2	2	1	1	2	2	3	3	2	3	2	2	2	2	4	1	2	2	2
1	3	3	2	2	2	1	1	1	1	2	2	2	#NULL!	#NULL!	#NULL!	1	2	2	2	1	1	3	3	1	1	1	1	2	1	1	1	1	1	1	2	3	2	2	2	3	2	2	3	2	4	1	2	2	2
2	3	2	2	2	2	1	1	1	1	2	3	4	#NULL!	#NULL!	#NULL!	1	2	1	2	1	2	3	3	1	1	1	1	1	2	2	2	2	1	1	2	2	3	3	2	3	2	2	2	2	4	1	2	2	2
2	3	4	1	2	4	1	1	1	1	2	3	5	#NULL!	#NULL!	#NULL!	1	2	2	2	1	1	3	3	#NULL!	#NULL!	#NULL!	#NULL!	#NULL!	#NULL!	#NULL!	#NULL!	#NULL!	#NULL!	#NULL!	#NULL!	2	2	2	2	3	3	2	2	3	3	1	2	2	2
1	3	3	2	2	2	1	1	1	1	2	2	2	#NULL!	#NULL!	#NULL!	1	2	2	2	1	1	3	3	1	1	1	1	2	1	1	1	1	1	1	2	3	2	2	2	3	2	2	3	2	4	1	2	2	2
2	2	1	3	1	4	1	1	1	1	2	2	4	#NULL!	#NULL!	#NULL!	1	2	2	1	1	3	3	3	1	1	1	1	2	1	1	1	1	1	1	2	2	2	3	3	3	2	2	2	2	4	1	2	2	2
2	3	2	2	2	2	1	1	1	1	2	4	3	#NULL!	#NULL!	#NULL!	1	2	1	2	1	2	3	3	1	1	1	1	1	2	2	2	2	1	1	2	2	3	3	2	3	2	2	2	2	4	1	2	2	2
2	3	2	2	2	2	1	1	1	1	2	3	4	#NULL!	#NULL!	#NULL!	1	2	1	2	1	2	3	3	1	1	1	1	1	2	2	2	2	1	1	2	2	3	3	2	3	2	2	2	2	4	1	2	2	2
1	3	3	2	2	2	1	1	1	1	2	2	2	#NULL!	#NULL!	#NULL!	1	2	2	2	1	1	3	3	1	1	1	1	2	1	1	1	1	1	1	2	3	2	2	2	3	2	2	3	2	4	1	2	2	2
2	2	1	3	1	4	1	1	1	1	2	2	4	#NULL!	#NULL!	#NULL!	1	2	2	1	1	3	3	3	1	1	1	1	2	1	1	1	1	1	1	2	2	2	3	3	3	2	2	2	2	4	1	2	2	2
1	2	2	5	1	2	1	1	1	1	1	2	3	#NULL!	#NULL!	#NULL!	1	2	2	2	1	1	3	2	1	1	1	1	2	2	2	2	2	1	1	2	2	2	3	2	4	2	1	2	2	4	1	1	2	2
2	3	2	2	2	2	1	1	1	1	2	3	4	#NULL!	#NULL!	#NULL!	1	2	1	2	1	2	3	3	1	1	1	1	1	2	2	2	2	1	1	2	2	3	3	2	3	2	2	2	2	4	1	2	2	2
1	2	2	5	1	2	1	1	1	1	1	2	3	#NULL!	#NULL!	#NULL!	1	2	2	2	1	1	3	2	1	1	1	1	2	2	2	2	2	1	1	2	3	3	4	2	4	2	1	2	2	4	1	1	2	2
2	2	1	3	1	4	1	1	1	1	2	2	4	#NULL!	#NULL!	#NULL!	1	2	2	1	1	3	3	3	1	1	1	1	2	1	1	1	1	1	1	2	2	2	3	3	3	2	2	2	2	4	1	2	2	2
1	2	4	4	1	2	1	1	1	1	2	2	2	#NULL!	#NULL!	#NULL!	1	2	2	2	1	2	3	3	1	1	1	1	2	1	1	1	1	1	1	2	2	2	1	2	3	2	2	2	2	3	1	2	2	2
2	2	1	3	1	4	1	1	1	1	2	2	4	#NULL!	#NULL!	#NULL!	1	2	2	1	1	3	3	3	1	1	1	1	2	1	1	1	1	1	1	2	2	2	3	3	3	2	2	2	2	4	1	2	2	2
2	2	1	3	1	4	1	1	1	1	2	2	4	#NULL!	#NULL!	#NULL!	1	2	2	1	1	3	3	3	1	1	1	1	2	1	1	1	1	1	1	2	2	2	3	3	3	2	2	2	2	4	1	2	2	2
2	3	2	4	2	1	1	1	1	1	2	2	4	#NULL!	#NULL!	#NULL!	1	2	2	2	1	1	2	3	1	1	1	1	1	2	1	2	1	1	1	2	2	2	3	2	3	2	2	1	2	4	1	2	1	2
2	2	2	4	2	1	1	1	1	1	2	2	4	#NULL!	#NULL!	#NULL!	1	2	2	2	1	1	2	3	1	1	1	1	1	2	1	2	1	1	1	2	2	2	3	2	3	2	2	1	2	4	1	2	1	2
2	2	3	3	2	2	1	1	1	1	2	2	4	#NULL!	#NULL!	#NULL!	2	2	2	2	2	2	3	3	1	1	1	1	2	2	1	1	1	1	1	2	2	2	2	2	3	2	2	2	2	4	2	2	2	2
2	2	2	2	2	2	1	1	1	1	2	2	5	#NULL!	#NULL!	#NULL!	2	2	1	3	2	2	3	2	1	1	1	1	2	2	2	1	1	1	1	2	2	2	3	2	4	2	2	3	2	4	2	2	2	2
2	2	2	5	2	2	1	1	1	1	2	2	3	#NULL!	#NULL!	#NULL!	1	2	2	2	1	2	2	2	1	1	1	1	2	2	2	2	2	1	1	2	1	2	2	2	3	2	2	2	3	4	1	2	2	2
2	2	3	3	2	2	1	1	1	1	2	2	4	#NULL!	#NULL!	#NULL!	2	2	2	2	2	2	3	3	1	1	1	1	1	2	2	1	1	1	1	2	2	2	2	2	3	2	2	2	2	4	2	2	2	2
2	2	2	4	2	1	1	1	1	1	2	2	4	#NULL!	#NULL!	#NULL!	1	2	2	2	1	1	2	3	1	1	1	1	1	2	1	2	1	1	1	2	2	2	3	2	3	2	2	1	2	4	1	2	1	2
2	3	4	1	2	4	1	1	1	1	2	3	5	#NULL!	#NULL!	#NULL!	1	2	2	2	1	1	3	3	1	1	1	1	1	1	1	1	1	1	1	2	2	2	2	2	3	3	2	2	3	3	1	2	2	2
1	2	3	3	2	4	1	1	1	1	2	3	2	#NULL!	#NULL!	#NULL!	1	2	2	3	1	2	3	4	1	1	1	1	2	1	1	1	1	1	1	2	2	3	2	2	5	3	1	1	2	3	1	2	2	1
1	2	4	4	2	2	1	1	1	1	2	1	2	#NULL!	#NULL!	#NULL!	1	2	2	2	1	2	3	3	1	1	1	1	2	1	1	1	1	1	1	2	2	2	1	2	3	2	2	2	2	3	1	2	2	2
2	2	2	5	2	2	1	1	1	1	2	3	3	#NULL!	#NULL!	#NULL!	1	2	2	2	1	2	2	2	1	1	1	1	2	2	2	2	2	1	1	2	1	2	2	2	3	2	2	2	3	4	1	2	2	2
2	2	2	4	2	1	1	1	1	1	2	2	4	#NULL!	#NULL!	#NULL!	1	2	2	2	1	1	2	3	1	1	1	1	1	2	1	2	1	1	1	2	2	2	3	2	3	2	2	1	2	4	1	2	1	2
2	3	4	1	2	4	1	1	1	1	2	3	5	#NULL!	#NULL!	#NULL!	1	2	2	2	1	1	3	3	1	1	1	1	1	1	1	1	1	1	1	2	2	2	2	2	3	3	2	2	3	3	1	2	2	2
1	2	3	3	2	4	1	1	1	1	2	3	2	#NULL!	#NULL!	#NULL!	1	2	2	3	1	2	3	4	1	1	1	1	2	1	1	1	1	1	1	2	2	3	2	2	5	3	1	1	2	3	1	2	2	1
2	2	3	3	2	2	1	1	1	1	2	2	4	#NULL!	#NULL!	#NULL!	2	2	2	2	2	2	3	3	1	1	1	1	2	2	1	1	1	1	1	2	2	2	2	2	3	2	2	2	2	4	2	2	2	2
1	2	2	5	2	2	1	1	1	1	1	2	3	#NULL!	#NULL!	#NULL!	1	2	2	2	1	1	2	2	1	1	1	1	2	2	2	2	2	1	1	2	3	3	4	2	4	2	1	2	2	4	1	1	2	2
2	2	4	2	2	2	1	1	1	1	2	2	4	#NULL!	#NULL!	#NULL!	1	2	2	2	1	2	3	3	1	1	1	1	2	1	1	1	1	1	1	2	2	2	2	2	3	2	1	2	2	3	1	2	2	2
2	2	3	3	2	2	1	1	1	1	2	2	4	#NULL!	#NULL!	#NULL!	2	2	2	2	2	2	3	3	1	1	1	1	2	2	1	1	1	1	1	2	2	2	2	2	3	2	2	2	2	4	2	2	2	2
2	2	3	3	2	2	1	1	1	1	2	2	4	#NULL!	#NULL!	#NULL!	1	2	2	2	1	2	3	3	1	1	1	1	2	1	1	1	1	1	1	2	2	2	2	2	3	2	1	2	2	3	1	2	2	2
2	3	4	1	2	4	1	1	1	1	2	2	5	#NULL!	#NULL!	#NULL!	1	2	2	2	1	1	3	3	1	1	1	1	1	1	1	1	1	1	1	2	2	2	2	2	3	3	2	2	3	3	1	2	2	2
2	2	1	3	2	1	1	1	1	1	2	2	4	#NULL!	#NULL!	#NULL!	1	2	2	2	1	1	2	3	1	1	1	1	1	2	1	2	1	1	1	2	2	2	3	2	3	2	2	1	2	4	1	2	1	2
2	2	3	3	2	2	1	1	1	1	2	2	4	#NULL!	#NULL!	#NULL!	2	2	2	2	2	2	3	3	1	1	1	1	2	2	1	1	1	1	1	2	2	2	2	2	3	2	2	2	2	4	2	2	2	2
2	2	3	3	2	2	1	1	1	1	2	2	4	#NULL!	#NULL!	#NULL!	1	2	2	2	1	2	3	3	1	1	1	1	2	1	1	1	1	1	1	2	2	2	2	2	3	2	1	2	2	3	1	2	2	2
2	2	2	4	2	1	1	1	1	1	2	2	4	#NULL!	#NULL!	#NULL!	1	2	2	2	1	1	2	3	1	1	1	1	1	2	1	2	1	1	1	2	2	2	3	2	3	2	2	1	2	4	2	2	3	2
1	2	4	4	1	2	1	1	1	1	2	2	2	#NULL!	#NULL!	#NULL!	1	2	2	2	1	2	3	3	1	1	1	1	2	1	1	1	1	1	1	2	2	2	1	2	3	2	2	2	2	3	1	2	2	2
2	2	2	5	1	2	1	1	1	1	2	2	3	#NULL!	#NULL!	#NULL!	1	2	2	2	1	2	2	2	1	1	1	1	2	2	2	2	2	1	1	2	1	2	2	2	3	2	2	2	3	4	1	2	2	2
1	2	3	4	1	2	1	1	1	1	2	#NULL!	#NULL!	#NULL!	#NULL!	#NULL!	1	2	2	2	1	2	4	4	1	1	1	1	2	1	1	1	1	1	1	2	2	2	1	2	4	2	2	2	2	4	1	2	2	2
2	2	4	3	2	2	1	1	1	1	2	2	4	#NULL!	#NULL!	#NULL!	1	2	2	2	1	2	3	3	1	1	1	1	2	1	1	1	1	1	1	2	2	2	2	2	3	2	1	2	2	3	1	2	2	2
2	2	2	3	2	2	1	1	1	1	2	2	4	#NULL!	#NULL!	#NULL!	1	2	2	2	1	2	3	3	1	1	1	1	2	1	1	1	1	1	1	2	2	2	2	2	3	2	1	2	2	3	1	2	2	2
1	2	4	4	2	2	1	1	1	1	2	2	2	#NULL!	#NULL!	#NULL!	1	2	2	2	1	2	3	3	1	1	1	1	2	1	1	1	1	1	1	2	2	2	1	2	3	2	2	2	2	3	1	2	2	2
2	2	2	5	1	2	1	1	1	1	2	2	3	#NULL!	#NULL!	#NULL!	1	2	2	2	1	2	2	2	1	1	1	1	2	2	2	2	2	1	1	2	1	2	2	2	3	2	2	2	3	4	1	2	2	2
2	2	2	5	1	2	1	1	1	1	2	3	3	#NULL!	#NULL!	#NULL!	1	2	2	2	1	2	2	2	1	1	1	1	2	2	2	2	2	1	1	2	2	2	2	3	4	#NULL!	#NULL!	#NULL!	#NULL!	#NULL!	#NULL!	#NULL!	#NULL!	#NULL!
2	2	2	4	2	4	1	1	1	1	2	#NULL!	#NULL!	#NULL!	#NULL!	#NULL!	1	2	2	2	1	3	3	2	1	1	1	1	1	1	1	1	1	1	1	2	2	2	2	2	4	1	2	2	3	4	1	2	2	2
2	3	3	4	1	4	1	1	1	1	2	#NULL!	#NULL!	#NULL!	#NULL!	#NULL!	1	2	2	1	1	3	3	2	1	1	1	1	1	1	1	1	1	1	1	2	1	2	2	2	4	1	2	2	3	4	1	2	2	2
1	3	4	1	1	4	1	1	1	1	2	#NULL!	#NULL!	#NULL!	#NULL!	#NULL!	1	2	1	2	1	3	3	3	2	1	1	1	1	1	1	1	1	1	1	2	1	1	2	2	4	1	2	2	2	4	1	2	2	2
2	3	4	2	2	4	1	1	1	1	2	#NULL!	#NULL!	#NULL!	#NULL!	#NULL!	1	2	2	2	1	3	3	3	1	1	1	1	1	1	1	1	1	1	2	2	2	2	2	3	4	1	2	2	2	4	1	2	2	2
2	2	2	4	1	4	1	1	1	1	2	#NULL!	#NULL!	#NULL!	#NULL!	#NULL!	1	2	2	2	1	3	3	3	1	1	1	1	1	1	1	1	1	1	1	2	2	2	2	1	4	1	2	2	3	4	1	2	2	1
1	2	4	2	2	4	1	1	1	1	2	#NULL!	#NULL!	#NULL!	#NULL!	#NULL!	1	2	2	2	1	2	2	1	1	1	1	1	1	1	1	1	1	1	1	2	1	1	2	2	4	1	2	2	2	3	1	2	2	2
1	2	2	2	1	4	1	1	1	1	2	#NULL!	#NULL!	#NULL!	#NULL!	#NULL!	1	2	1	2	2	3	3	2	1	1	1	1	1	1	1	1	1	1	1	2	2	2	2	2	4	1	1	2	3	4	1	2	2	1
2	3	4	1	2	4	1	1	1	1	2	#NULL!	#NULL!	#NULL!	#NULL!	#NULL!	1	2	1	2	1	3	3	2	1	1	1	1	1	1	1	1	1	1	1	2	2	2	3	2	4	1	1	2	2	3	1	2	1	1
1	2	4	4	1	4	1	1	1	1	2	#NULL!	#NULL!	#NULL!	#NULL!	#NULL!	1	2	1	2	1	3	3	2	1	1	1	1	1	1	1	1	1	1	1	2	2	2	2	2	4	1	2	2	2	4	1	2	2	1
2	3	3	1	1	4	1	1	1	1	2	#NULL!	#NULL!	#NULL!	#NULL!	#NULL!	1	2	1	2	1	3	3	2	1	1	1	1	1	1	1	1	1	1	1	2	1	2	2	2	5	2	1	2	2	3	1	2	2	2
2	3	4	1	2	4	1	1	2	1	2	2	5	91.67	91.67	91.67	1	4	1	3	4	4	5	2	2	1	2	1	2	1	2	1	1	1	2	2	2	2	2	1	4	2	2	2	2	3	1	1	1	1
2	3	2	2	1	4	1	2	1	1	2	2	10	83.33	83.33	83.33	1	3	2	3	1	2	4	2	2	1	2	1	2	1	2	1	1	1	1	2	3	4	2	2	2	2	2	4	2	4	1	1	1	1
1	2	3	4	2	4	1	1	1	1	2	#NULL!	#NULL!	#NULL!	#NULL!	#NULL!	1	2	1	2	1	3	3	2	1	1	1	1	1	1	1	1	1	1	1	2	2	3	2	2	4	1	2	2	3	4	1	2	2	2
1	3	3	4	1	4	1	1	1	1	2	#NULL!	#NULL!	#NULL!	#NULL!	#NULL!	1	2	1	2	1	3	3	2	1	1	1	1	1	1	1	1	1	1	1	2	1	2	3	2	4	1	2	2	2	3	1	2	2	1
2	2	4	4	2	4	1	1	1	1	2	#NULL!	#NULL!	#NULL!	#NULL!	#NULL!	1	2	2	2	1	3	3	2	1	1	1	1	1	1	1	1	1	1	1	2	1	2	2	3	5	1	2	2	2	4	1	2	2	2
1	2	1	4	1	4	1	1	1	1	2	#NULL!	#NULL!	#NULL!	#NULL!	#NULL!	1	2	2	2	1	3	3	2	1	1	1	1	1	1	1	1	1	1	1	2	2	2	2	2	4	1	2	2	2	4	1	2	2	1
2	3	2	2	1	4	1	1	1	1	2	#NULL!	#NULL!	#NULL!	#NULL!	#NULL!	1	2	2	2	1	3	3	2	1	1	1	1	1	1	1	1	1	1	1	2	2	3	2	2	5	1	2	2	2	5	1	2	2	2
2	3	2	4	2	4	1	1	1	1	2	#NULL!	#NULL!	#NULL!	#NULL!	#NULL!	1	2	1	2	1	3	3	2	1	1	1	1	1	1	1	1	1	1	1	2	2	2	3	3	5	1	2	2	3	4	1	2	2	1
2	3	4	2	2	4	1	1	1	1	2	#NULL!	#NULL!	#NULL!	#NULL!	#NULL!	1	2	2	2	1	3	3	2	1	1	1	1	1	1	1	1	1	1	1	2	1	1	2	2	3	2	2	2	3	4	1	2	2	1
1	3	3	2	2	4	1	1	1	1	2	#NULL!	#NULL!	#NULL!	#NULL!	#NULL!	1	2	2	2	1	3	3	2	1	1	1	1	1	1	1	1	1	1	1	2	1	2	2	1	4	1	2	2	3	4	1	2	2	1
2	3	2	4	2	4	1	1	1	1	2	#NULL!	#NULL!	#NULL!	#NULL!	#NULL!	1	2	2	2	2	3	3	2	1	1	1	1	1	1	1	1	1	1	1	2	1	2	2	2	5	1	2	2	2	4	1	2	2	2
2	3	2	4	1	4	1	1	1	1	2	#NULL!	#NULL!	#NULL!	#NULL!	#NULL!	1	2	1	2	1	3	3	2	1	1	1	1	1	1	1	1	1	1	1	2	2	2	2	2	4	1	1	2	3	4	1	2	2	1
2	3	3	1	2	4	1	1	1	1	2	#NULL!	#NULL!	#NULL!	#NULL!	#NULL!	1	2	1	2	1	3	3	2	1	1	1	1	1	1	1	1	1	1	1	2	1	2	2	2	5	1	2	2	3	4	1	2	2	1
2	3	4	4	1	4	1	1	1	1	2	#NULL!	#NULL!	#NULL!	#NULL!	#NULL!	1	2	1	2	2	3	3	2	1	1	1	1	1	1	1	1	1	1	1	2	1	2	2	2	4	1	2	2	3	4	1	2	1	1
1	3	2	4	2	4	1	1	1	1	2	#NULL!	#NULL!	#NULL!	#NULL!	#NULL!	1	2	2	2	1	3	3	2	1	1	1	1	1	1	1	1	1	1	1	2	1	2	3	3	4	1	2	2	3	4	1	2	2	1
1	3	3	4	1	4	1	1	1	1	2	#NULL!	#NULL!	#NULL!	#NULL!	#NULL!	1	2	1	1	1	3	3	3	1	1	1	1	1	1	1	1	1	1	1	2	1	2	2	2	4	1	1	1	2	4	1	2	2	1
2	3	2	4	2	4	1	1	1	1	2	#NULL!	#NULL!	#NULL!	#NULL!	#NULL!	1	2	1	2	1	2	3	2	1	1	1	1	1	1	1	1	1	1	1	2	1	2	2	2	5	1	2	2	1	3	1	2	2	2
2	3	4	2	2	4	1	1	1	1	2	#NULL!	#NULL!	#NULL!	#NULL!	#NULL!	1	2	1	2	1	3	3	2	1	1	1	1	1	1	1	1	1	1	1	2	1	1	2	2	5	1	1	2	3	3	1	2	2	1
2	3	4	4	1	4	1	1	1	1	2	#NULL!	#NULL!	#NULL!	#NULL!	#NULL!	1	2	1	2	1	3	3	2	1	1	1	1	1	1	1	1	1	1	1	2	2	1	1	1	4	2	2	2	2	3	1	2	2	2
2	3	4	4	2	4	1	1	1	1	2	#NULL!	#NULL!	#NULL!	#NULL!	#NULL!	1	2	1	2	2	3	3	2	1	1	1	1	1	1	1	1	1	1	1	2	1	2	2	2	5	2	2	2	2	4	1	2	2	1
2	3	2	2	2	4	1	1	1	1	2	#NULL!	#NULL!	#NULL!	#NULL!	#NULL!	1	2	2	2	2	2	3	3	1	1	1	1	1	1	1	1	1	1	1	2	1	2	2	2	4	2	2	2	2	3	1	2	1	2
1	3	2	2	2	4	1	1	1	1	2	#NULL!	#NULL!	#NULL!	#NULL!	#NULL!	1	2	2	2	1	3	3	2	1	1	1	1	1	1	1	1	1	1	1	2	1	1	1	2	4	2	2	1	3	4	1	2	1	1
2	3	3	1	2	4	1	1	1	1	2	#NULL!	#NULL!	#NULL!	#NULL!	#NULL!	1	2	1	2	1	3	3	2	1	1	1	1	1	1	1	1	1	1	1	2	2	2	2	3	5	1	2	2	2	5	1	2	1	1
1	3	2	4	1	4	1	1	1	1	2	#NULL!	#NULL!	#NULL!	#NULL!	#NULL!	1	2	2	2	2	3	3	2	1	1	1	1	1	1	1	1	1	1	1	2	1	2	2	2	4	1	2	2	2	3	1	2	2	1
2	2	2	4	1	4	1	1	1	1	2	#NULL!	#NULL!	#NULL!	#NULL!	#NULL!	1	2	2	2	2	3	3	3	1	1	1	1	1	1	1	1	1	1	1	2	1	2	2	3	4	2	2	2	2	3	1	2	1	1
2	3	4	2	2	4	1	1	1	1	2	#NULL!	#NULL!	#NULL!	#NULL!	#NULL!	1	2	2	2	2	3	3	2	1	1	1	1	1	1	1	1	1	1	1	2	1	2	2	2	5	2	2	2	3	4	1	2	1	2
2	3	3	2	2	4	1	1	1	1	2	#NULL!	#NULL!	#NULL!	#NULL!	#NULL!	1	2	1	2	2	3	3	2	1	1	1	1	1	1	1	1	1	1	1	2	1	2	2	2	5	1	2	2	2	4	1	2	2	1
1	3	3	4	2	4	1	1	1	1	2	#NULL!	#NULL!	#NULL!	#NULL!	#NULL!	1	2	2	3	2	2	3	3	1	1	1	1	1	1	1	1	1	1	1	2	2	3	2	2	4	1	1	2	3	3	1	2	1	1
2	2	4	4	2	4	1	1	1	1	2	#NULL!	#NULL!	#NULL!	#NULL!	#NULL!	1	2	2	3	2	2	3	3	1	1	1	1	1	1	1	1	1	1	1	2	1	2	2	2	5	2	2	2	3	3	1	2	2	1
2	3	4	4	1	4	1	1	1	1	2	#NULL!	#NULL!	#NULL!	#NULL!	#NULL!	1	2	1	2	2	3	3	2	1	1	1	1	1	1	1	1	1	1	1	2	1	2	2	2	5	2	2	2	2	3	1	2	1	2
2	3	2	1	1	4	1	1	1	1	2	#NULL!	#NULL!	#NULL!	#NULL!	#NULL!	1	2	1	2	2	3	3	3	1	1	1	1	1	1	1	1	1	1	1	2	1	2	2	2	5	2	2	2	2	3	1	2	2	1
2	3	3	4	1	4	1	1	1	1	2	#NULL!	#NULL!	#NULL!	#NULL!	#NULL!	1	2	2	3	2	3	3	3	1	1	1	1	1	1	1	1	1	1	1	2	2	2	2	2	5	2	3	2	2	3	1	2	2	2
2	3	2	3	2	2	1	1	1	1	2	#NULL!	#NULL!	#NULL!	#NULL!	#NULL!	1	2	2	3	1	1	4	3	1	1	1	1	1	1	1	1	1	1	1	2	2	2	2	2	3	2	2	3	3	3	2	2	2	2
2	3	3	3	2	4	1	1	1	1	2	2	1	#NULL!	#NULL!	#NULL!	1	2	2	3	1	1	4	3	1	1	1	1	1	1	1	1	1	1	1	2	2	2	2	2	3	2	2	2	2	4	1	2	2	2
2	3	2	3	2	4	1	1	1	1	2	2	4	#NULL!	#NULL!	#NULL!	1	2	2	2	1	1	3	2	1	1	1	1	1	1	1	1	1	1	1	2	2	2	2	2	4	2	2	2	3	4	1	2	2	2
2	3	4	1	2	2	1	1	1	1	2	3	4	#NULL!	#NULL!	#NULL!	1	2	1	3	1	1	4	3	1	1	1	1	1	1	1	1	1	1	1	2	2	2	2	1	3	3	3	2	2	4	2	2	2	2
2	3	4	2	2	4	1	1	1	1	2	2	3	#NULL!	#NULL!	#NULL!	2	2	3	3	1	1	4	3	1	1	1	1	1	1	1	1	1	1	1	2	2	2	2	2	4	2	2	2	3	3	1	1	1	1
2	3	3	3	2	4	1	1	1	1	2	2	1	#NULL!	#NULL!	#NULL!	1	2	2	3	1	1	4	3	1	1	1	1	1	1	1	1	1	1	1	2	2	2	2	2	3	2	2	2	2	4	1	2	2	2
2	3	4	2	2	4	1	1	1	1	2	2	3	#NULL!	#NULL!	#NULL!	2	2	3	3	2	2	4	3	1	1	1	1	1	1	1	1	1	1	1	2	2	2	2	2	4	2	2	2	3	3	1	1	1	1
2	3	4	2	2	4	1	1	1	1	2	2	3	#NULL!	#NULL!	#NULL!	1	2	2	3	1	1	4	3	1	1	1	1	1	1	1	1	1	1	1	2	2	2	2	2	4	2	1	2	3	4	1	2	2	2
2	3	4	1	2	2	1	1	1	1	2	3	4	#NULL!	#NULL!	#NULL!	1	2	1	3	1	1	4	3	1	1	1	1	1	1	1	1	1	1	1	2	2	2	2	1	3	3	3	2	2	4	2	2	2	2
2	3	3	3	2	4	1	1	1	1	2	2	1	#NULL!	#NULL!	#NULL!	1	2	2	3	1	1	4	3	1	1	1	1	1	1	1	1	1	1	1	2	2	2	2	2	3	2	2	2	2	4	1	2	2	2
1	3	3	2	2	2	1	1	1	1	2	2	2	#NULL!	#NULL!	#NULL!	1	2	2	2	1	1	3	3	1	1	1	1	1	1	1	1	1	1	1	2	2	2	2	2	3	2	2	2	3	3	1	2	2	2
1	3	2	3	2	1	1	1	1	1	2	2	2	#NULL!	#NULL!	#NULL!	1	2	2	3	1	2	4	3	1	1	1	1	1	1	1	1	1	1	1	2	2	2	2	2	3	1	2	2	2	3	2	2	2	2
2	3	4	2	2	4	1	1	1	1	2	2	3	#NULL!	#NULL!	#NULL!	1	2	2	3	1	1	4	3	1	1	1	1	1	1	1	1	1	1	1	2	2	2	2	2	4	2	1	2	3	4	1	2	2	2
2	2	3	3	2	4	1	1	1	1	2	2	2	#NULL!	#NULL!	#NULL!	2	2	2	1	2	2	3	2	1	1	1	2	2	2	1	1	1	1	2	2	2	2	2	2	2	2	2	2	3	4	1	2	2	2
1	3	3	3	2	1	1	1	1	1	2	2	4	#NULL!	#NULL!	#NULL!	1	2	2	3	1	2	3	2	1	1	1	1	2	1	1	1	1	1	1	2	2	2	2	2	2	1	2	2	2	3	1	2	2	2
2	3	4	3	2	4	1	1	1	1	2	2	2	#NULL!	#NULL!	#NULL!	1	2	2	2	2	2	3	3	1	1	1	1	1	1	1	1	1	1	1	2	1	2	2	2	2	1	2	2	2	3	1	2	2	2
2	2	2	3	1	1	1	1	1	1	2	2	3	#NULL!	#NULL!	#NULL!	1	2	2	2	2	1	4	2	1	1	1	1	1	1	1	1	1	1	1	2	1	2	2	2	2	1	2	2	2	3	1	2	2	2
2	2	2	5	1	2	1	1	1	1	2	2	2	#NULL!	#NULL!	#NULL!	1	2	2	2	2	2	3	3	1	1	1	1	1	1	1	1	1	1	1	2	2	2	2	2	2	1	2	2	2	3	1	2	2	2
2	3	3	2	2	2	1	1	1	1	2	2	3	#NULL!	#NULL!	#NULL!	1	2	2	2	2	1	3	3	1	1	1	1	1	1	1	1	1	1	1	2	1	2	2	2	2	2	2	2	2	4	1	2	2	2
2	2	4	2	2	4	1	1	1	1	2	2	2	#NULL!	#NULL!	#NULL!	1	2	2	3	1	1	3	3	1	1	1	1	1	1	1	1	1	1	1	2	1	2	2	2	2	1	2	2	2	4	1	2	2	2
2	3	3	3	2	2	1	1	1	1	2	2	2	#NULL!	#NULL!	#NULL!	2	2	2	1	2	3	4	3	1	1	1	1	1	1	1	1	1	1	1	2	2	2	2	2	2	1	3	2	3	3	1	2	2	2
2	2	2	3	1	1	1	1	1	1	2	2	3	#NULL!	#NULL!	#NULL!	1	2	2	2	2	1	4	2	1	1	1	1	1	1	1	1	1	1	1	2	1	2	2	2	2	1	2	2	2	3	1	2	2	2
2	3	4	2	2	4	1	1	1	1	2	2	2	#NULL!	#NULL!	#NULL!	1	2	2	3	1	1	3	3	1	1	1	1	1	1	1	1	1	1	1	2	1	2	2	2	2	1	2	2	2	4	1	2	2	2
1	3	4	3	2	4	1	1	1	1	2	2	4	#NULL!	#NULL!	#NULL!	1	2	2	3	4	2	4	2	1	1	1	1	1	1	1	1	2	1	1	1	2	2	2	3	4	2	2	2	2	3	1	3	2	2
2	2	2	5	2	2	1	1	1	1	2	2	2	#NULL!	#NULL!	#NULL!	1	2	2	2	2	2	3	3	1	1	1	1	1	1	1	1	1	1	1	2	2	2	2	2	2	1	2	2	2	3	1	2	2	2
2	2	2	4	1	2	1	1	1	1	2	2	3	#NULL!	#NULL!	#NULL!	2	2	1	2	1	1	3	3	1	1	1	1	1	1	1	1	1	1	1	2	2	2	2	2	4	2	2	2	2	3	1	2	2	2
2	3	3	3	2	4	1	1	1	1	2	2	1	#NULL!	#NULL!	#NULL!	1	2	2	3	1	1	4	3	1	1	1	1	1	1	1	1	1	1	1	2	2	2	2	2	3	2	2	2	2	4	1	2	2	2
2	2	3	4	2	1	1	1	1	1	2	2	2	#NULL!	#NULL!	#NULL!	1	2	1	2	1	1	4	3	1	1	1	1	1	1	1	1	1	1	1	2	3	3	3	3	3	1	1	3	3	3	1	2	2	2
2	3	2	3	2	4	1	1	1	1	2	2	4	#NULL!	#NULL!	#NULL!	1	2	2	2	1	1	3	2	1	1	1	1	1	1	1	1	1	1	1	2	#NULL!	#NULL!	#NULL!	#NULL!	#NULL!	#NULL!	#NULL!	#NULL!	#NULL!	#NULL!	1	2	2	2
2	3	2	3	2	4	1	1	1	1	2	2	4	#NULL!	#NULL!	#NULL!	1	2	2	2	1	1	3	2	1	1	1	1	1	1	1	1	1	1	1	2	2	2	2	2	4	2	2	2	3	4	1	2	2	2
1	3	2	3	2	1	1	1	1	1	2	2	2	#NULL!	#NULL!	#NULL!	1	2	2	3	1	2	4	3	1	1	1	1	1	1	1	1	1	1	1	2	2	2	2	2	3	2	2	2	2	3	1	2	2	2
1	3	2	3	2	1	1	1	1	1	2	2	2	#NULL!	#NULL!	#NULL!	1	2	2	3	1	2	4	3	1	1	1	1	1	1	1	1	1	1	1	2	2	2	2	2	3	2	2	2	2	3	1	2	2	2
2	3	4	2	2	4	1	1	1	1	2	2	3	#NULL!	#NULL!	#NULL!	1	2	2	3	1	1	4	3	1	1	1	1	1	1	1	1	1	1	1	1	2	2	2	2	4	2	1	2	3	4	1	2	2	2
1	3	2	3	2	1	1	1	1	1	2	2	2	#NULL!	#NULL!	#NULL!	1	2	2	3	1	2	4	3	1	1	1	1	1	1	1	1	1	1	1	2	2	2	2	2	3	2	2	2	2	3	1	2	2	2
1	3	3	2	2	2	1	1	1	1	2	2	2	#NULL!	#NULL!	#NULL!	1	2	2	2	1	1	3	3	1	1	1	1	1	1	1	1	1	1	1	2	2	2	2	2	3	2	2	2	3	3	1	2	2	2
2	3	4	2	2	4	1	1	1	1	2	2	3	#NULL!	#NULL!	#NULL!	1	2	2	3	1	1	4	3	1	1	1	1	1	1	1	1	1	1	1	1	2	2	2	2	4	2	1	2	3	4	1	2	2	2
2	3	4	2	2	4	1	1	1	1	2	2	2	#NULL!	#NULL!	#NULL!	1	2	2	3	1	1	4	3	1	1	1	1	1	1	1	1	1	1	1	2	2	2	2	2	3	2	2	2	3	4	1	2	2	2
2	3	4	2	2	4	1	1	1	1	2	2	3	#NULL!	#NULL!	#NULL!	1	2	2	3	1	1	4	3	1	1	1	1	1	1	1	1	1	1	1	1	2	2	2	2	4	2	1	2	3	4	1	2	2	2
2	3	2	3	2	2	1	1	1	1	2	2	2	#NULL!	#NULL!	#NULL!	1	2	2	3	1	1	4	3	1	1	1	1	1	1	1	1	1	1	1	2	2	2	2	2	3	2	2	3	3	3	4	4	4	4
2	3	4	2	2	4	1	1	1	1	2	2	3	#NULL!	#NULL!	#NULL!	2	2	3	3	1	1	4	3	1	1	1	1	1	1	1	1	1	1	1	2	2	2	2	2	4	2	2	2	3	3	1	1	1	1
2	3	4	2	2	4	1	1	1	1	2	2	2	#NULL!	#NULL!	#NULL!	1	2	2	3	1	1	4	3	1	1	1	1	1	1	1	1	1	1	1	2	2	2	2	2	3	2	2	2	3	4	1	2	2	2
2	3	4	2	2	4	1	1	1	1	2	2	2	#NULL!	#NULL!	#NULL!	1	2	2	3	1	1	4	3	1	1	1	1	1	1	1	1	1	1	1	2	2	2	2	2	3	2	2	2	3	4	1	2	2	2
2	3	3	2	2	4	1	1	1	1	2	2	3	#NULL!	#NULL!	#NULL!	1	2	2	2	2	2	4	3	1	1	1	1	1	1	1	1	1	1	1	2	2	2	1	2	3	2	2	2	2	4	1	2	2	2
2	3	3	2	2	4	1	1	1	1	2	2	3	#NULL!	#NULL!	#NULL!	1	2	2	2	2	2	4	3	1	1	1	1	1	1	1	1	1	1	1	2	2	2	1	2	3	2	2	2	2	4	1	2	2	2
2	3	4	3	2	4	1	1	1	1	2	2	2	#NULL!	#NULL!	#NULL!	2	2	2	2	2	2	3	3	1	1	1	1	1	1	1	1	1	1	1	2	2	3	3	3	3	2	2	2	3	3	1	2	2	2
2	3	3	3	2	2	1	1	1	1	2	2	2	#NULL!	#NULL!	#NULL!	2	2	2	1	2	3	4	3	1	1	1	1	1	1	1	1	1	1	1	2	2	2	2	2	2	1	3	2	3	3	1	2	2	2
2	2	2	5	1	2	1	1	1	1	2	2	2	#NULL!	#NULL!	#NULL!	1	2	2	2	2	2	3	3	1	1	1	1	1	1	1	1	1	1	1	2	2	2	2	2	2	1	2	2	2	3	1	2	2	2
1	3	1	3	1	2	1	1	1	1	2	2	1	#NULL!	#NULL!	#NULL!	2	2	2	2	1	1	3	4	1	1	1	1	1	1	1	1	1	1	1	2	1	2	2	2	3	2	2	2	1	2	1	2	2	2
2	3	4	3	2	4	1	1	1	1	2	2	2	#NULL!	#NULL!	#NULL!	1	2	2	2	2	2	3	3	1	1	1	1	1	1	1	1	1	1	1	2	1	2	2	2	2	1	2	2	2	3	1	2	2	2
1	2	2	4	1	2	1	1	1	1	2	2	3	#NULL!	#NULL!	#NULL!	1	2	2	3	1	1	3	2	1	1	1	1	1	1	1	2	2	1	1	2	2	2	3	2	4	2	2	2	2	3	2	3	1	2
2	3	4	3	2	4	1	1	1	1	2	2	2	#NULL!	#NULL!	#NULL!	1	2	2	2	2	2	3	3	1	1	1	1	1	1	1	1	1	1	1	2	1	2	2	2	2	1	2	2	2	3	1	2	2	2
2	2	4	3	2	4	1	1	1	1	2	2	2	#NULL!	#NULL!	#NULL!	2	2	2	1	2	2	3	2	1	1	1	2	2	2	1	1	1	1	2	2	2	2	2	2	2	2	2	2	3	4	1	2	2	2
2	2	4	2	2	4	1	1	1	1	2	2	2	#NULL!	#NULL!	#NULL!	1	2	2	3	1	1	3	3	1	1	1	1	1	1	1	1	1	1	1	2	1	2	2	2	2	1	2	2	2	4	1	2	2	2
2	2	4	3	2	4	1	1	1	1	2	2	2	#NULL!	#NULL!	#NULL!	2	2	2	1	2	2	3	2	1	1	1	2	2	2	1	1	1	1	2	2	2	2	2	2	2	2	2	2	3	4	1	2	2	2
1	3	2	3	2	4	1	1	1	2	1	1	1	#NULL!	#NULL!	#NULL!	1	2	2	3	1	2	4	3	1	1	1	2	2	1	1	1	2	1	1	2	2	3	3	3	4	2	1	2	2	4	1	2	2	2
2	3	4	3	2	4	1	1	1	1	2	2	2	#NULL!	#NULL!	#NULL!	1	2	2	2	2	2	3	3	1	1	1	1	1	1	1	1	1	1	1	2	1	2	2	2	2	1	2	2	2	3	1	2	2	2
2	2	4	3	2	4	1	1	1	1	2	2	2	#NULL!	#NULL!	#NULL!	2	2	2	1	2	2	3	2	1	1	1	2	2	2	1	1	1	1	2	2	2	2	2	2	2	2	2	2	3	4	1	2	2	2
1	2	2	4	1	2	1	1	1	1	2	2	3	#NULL!	#NULL!	#NULL!	1	2	2	3	1	1	3	2	1	1	1	1	1	1	1	2	2	1	1	2	2	2	3	2	4	2	2	2	2	3	2	3	1	2
2	2	4	3	2	4	1	1	1	1	2	2	2	#NULL!	#NULL!	#NULL!	2	2	2	1	2	2	3	2	1	1	1	2	2	2	1	1	1	1	2	2	2	2	2	2	2	2	2	2	3	4	1	2	2	2
1	2	2	4	1	2	1	1	1	1	2	2	3	#NULL!	#NULL!	#NULL!	1	2	2	3	1	1	3	2	1	1	1	1	1	1	1	2	2	1	1	2	2	2	3	2	4	2	2	2	2	3	2	3	1	2
2	2	3	3	2	4	1	1	1	1	2	2	2	#NULL!	#NULL!	#NULL!	2	2	2	2	1	2	3	3	1	1	1	1	1	1	1	1	1	1	1	2	1	2	2	2	4	1	2	2	2	3	1	2	2	2
2	2	2	5	1	2	1	1	1	1	2	2	2	#NULL!	#NULL!	#NULL!	1	2	2	2	2	2	3	3	1	1	1	1	1	1	1	1	1	1	1	2	2	2	2	2	2	1	2	2	2	3	1	2	2	2
1	3	1	3	1	2	1	1	1	1	2	2	1	#NULL!	#NULL!	#NULL!	2	2	2	2	1	1	3	4	1	1	1	1	1	1	1	1	1	1	1	2	1	2	2	2	3	2	2	2	1	2	1	2	2	2
2	2	4	3	2	4	1	1	1	1	2	2	2	#NULL!	#NULL!	#NULL!	2	2	2	1	2	2	3	2	1	1	1	2	2	2	1	1	1	1	2	2	2	2	2	2	2	2	2	2	3	4	1	2	2	2
1	3	4	3	2	4	1	1	1	1	2	2	4	#NULL!	#NULL!	#NULL!	1	2	2	3	4	2	4	2	1	1	1	1	1	1	1	1	2	1	1	1	2	2	2	3	4	2	2	2	2	3	1	3	2	2
2	3	4	2	2	4	1	1	1	1	2	2	2	#NULL!	#NULL!	#NULL!	1	2	2	3	1	1	4	3	1	1	1	1	1	1	1	1	1	1	1	2	2	2	2	2	3	2	2	2	3	4	1	2	2	2
2	3	4	2	2	4	1	1	1	1	2	2	3	#NULL!	#NULL!	#NULL!	2	2	3	3	1	1	4	3	1	1	1	1	1	1	1	1	1	1	1	2	2	2	2	2	4	2	2	2	3	3	1	1	1	1
2	3	4	2	2	4	1	1	1	1	2	2	3	#NULL!	#NULL!	#NULL!	2	2	3	3	1	1	4	3	1	1	1	1	1	1	1	1	1	1	1	2	2	2	2	2	4	2	2	2	3	3	1	1	1	1
1	3	3	4	1	2	1	1	1	1	2	2	4	#NULL!	#NULL!	#NULL!	1	2	2	3	1	1	4	3	1	1	1	1	1	1	1	1	1	1	1	2	2	2	2	2	3	2	2	2	3	4	1	2	2	2
1	3	3	2	2	2	1	1	1	1	2	2	2	#NULL!	#NULL!	#NULL!	1	2	2	2	1	1	3	3	1	1	1	1	1	1	1	1	1	1	1	2	2	2	2	2	3	2	2	2	3	3	1	2	2	2
2	2	4	4	2	1	1	1	1	1	2	2	2	#NULL!	#NULL!	#NULL!	1	2	1	2	1	1	4	3	1	1	1	1	1	1	1	1	1	1	1	2	3	3	3	3	3	2	2	3	3	3	1	2	2	2
2	3	3	3	2	4	1	1	1	1	2	3	2	#NULL!	#NULL!	#NULL!	2	2	1	2	2	2	2	3	1	1	1	1	1	1	1	1	1	1	1	2	#NULL!	#NULL!	#NULL!	#NULL!	#NULL!	#NULL!	#NULL!	#NULL!	#NULL!	#NULL!	#NULL!	#NULL!	#NULL!	#NULL!
2	3	2	3	2	2	1	1	1	1	2	2	2	#NULL!	#NULL!	#NULL!	1	2	2	3	1	1	4	3	1	1	1	1	1	1	1	1	1	1	1	2	2	2	2	2	3	2	2	3	3	3	2	2	2	2
2	3	4	3	2	2	1	1	1	1	2	2	3	#NULL!	#NULL!	#NULL!	1	2	2	3	1	1	4	3	1	1	1	1	1	1	1	1	1	1	1	2	2	2	2	2	3	2	2	2	3	4	1	2	2	2
2	3	4	2	2	2	1	1	1	1	2	2	2	#NULL!	#NULL!	#NULL!	1	2	2	3	1	1	4	3	1	1	1	1	1	1	1	1	1	1	1	2	2	2	2	2	3	2	2	2	3	4	1	2	2	2
2	2	2	4	2	2	1	1	1	1	2	2	3	#NULL!	#NULL!	#NULL!	2	2	1	2	1	1	3	3	1	1	1	1	1	1	1	1	1	1	1	2	2	2	2	2	4	2	2	2	2	3	1	2	2	2
2	2	2	5	2	2	1	1	1	1	2	2	2	#NULL!	#NULL!	#NULL!	1	2	2	2	2	2	3	2	1	1	1	1	1	2	1	2	2	1	1	2	2	2	2	3	3	2	2	2	3	3	1	2	2	2
2	3	3	2	2	4	1	1	1	1	2	2	3	#NULL!	#NULL!	#NULL!	1	2	2	2	2	2	4	3	1	1	1	1	1	1	1	1	1	1	1	2	2	2	1	2	3	2	2	2	2	4	1	2	2	2
2	3	4	2	2	4	1	1	1	1	2	2	3	#NULL!	#NULL!	#NULL!	2	2	3	3	1	1	4	3	1	1	1	1	1	1	1	1	1	1	1	2	2	2	2	2	4	2	2	2	3	3	1	1	1	1
1	2	4	4	2	4	1	1	1	1	2	3	4	#NULL!	#NULL!	#NULL!	2	2	2	2	1	1	4	3	1	1	1	1	1	1	1	1	1	1	1	1	2	2	2	2	3	2	2	3	2	3	1	2	2	2
1	3	3	4	1	2	1	1	1	1	2	2	4	#NULL!	#NULL!	#NULL!	1	2	2	3	1	1	4	3	1	1	1	1	1	1	1	1	1	1	1	2	2	2	2	2	3	2	2	2	3	4	1	2	2	2
2	3	4	1	2	2	1	1	1	1	2	3	4	#NULL!	#NULL!	#NULL!	1	2	1	3	1	1	4	3	1	1	1	1	1	1	1	1	1	1	1	2	2	2	2	1	3	3	3	2	2	4	2	2	2	2
2	3	2	3	2	2	1	1	1	1	2	2	2	#NULL!	#NULL!	#NULL!	1	2	2	3	1	1	4	3	1	1	1	1	1	1	1	1	1	1	1	2	2	2	2	2	3	2	2	3	3	3	2	2	2	2
2	2	4	4	2	4	1	1	1	1	2	3	4	#NULL!	#NULL!	#NULL!	2	2	2	2	1	1	4	3	1	1	1	1	1	1	1	1	1	1	1	1	2	2	2	2	3	2	2	3	2	3	1	2	2	2
1	2	2	5	1	2	1	1	1	1	1	1	1	#NULL!	#NULL!	#NULL!	1	2	2	3	1	1	3	2	1	1	1	1	1	2	1	2	2	1	1	2	3	3	4	3	4	1	2	2	2	4	1	2	2	1
2	3	2	5	1	2	1	1	1	1	2	2	2	#NULL!	#NULL!	#NULL!	1	2	2	2	2	2	3	2	1	1	1	1	1	2	1	2	2	1	1	2	2	2	2	3	3	2	2	2	3	3	1	2	2	2
1	2	4	4	2	4	1	1	1	1	2	3	4	#NULL!	#NULL!	#NULL!	2	2	2	2	1	1	4	3	1	1	1	1	1	1	1	1	1	1	1	1	2	2	2	2	3	2	2	3	2	3	1	2	2	2
1	3	3	4	1	2	1	1	1	1	2	2	4	#NULL!	#NULL!	#NULL!	1	2	2	3	1	2	4	3	1	1	1	1	1	1	1	1	1	1	1	2	2	2	2	2	3	2	2	2	3	4	1	2	2	2
2	3	4	1	2	2	1	1	1	1	2	3	4	#NULL!	#NULL!	#NULL!	1	2	1	3	1	1	4	3	1	1	1	1	1	1	1	1	1	1	1	2	2	2	2	1	3	3	3	2	2	4	2	2	2	2
2	3	3	2	2	4	1	1	1	1	2	2	3	#NULL!	#NULL!	#NULL!	1	2	2	2	2	2	4	3	1	1	1	1	1	1	1	1	1	1	1	2	2	2	1	2	3	2	2	2	2	4	1	2	2	2
2	2	2	4	1	2	1	1	1	1	2	2	3	#NULL!	#NULL!	#NULL!	2	2	1	2	1	1	3	3	1	1	1	1	1	1	1	1	1	1	1	2	2	2	2	2	4	2	2	2	2	3	1	2	2	2
2	3	2	3	2	2	1	1	1	1	2	2	2	#NULL!	#NULL!	#NULL!	1	2	2	3	1	1	4	3	1	1	1	1	1	1	1	1	1	1	1	2	2	2	2	2	4	2	2	3	3	3	2	2	2	2
1	3	4	3	2	4	1	1	1	1	2	3	2	#NULL!	#NULL!	#NULL!	2	2	2	3	1	2	3	3	1	1	1	1	1	1	1	1	1	1	1	2	3	2	3	3	3	2	2	2	2	4	2	1	2	2
2	2	4	4	2	1	1	1	1	1	2	2	2	#NULL!	#NULL!	#NULL!	2	2	2	3	1	2	3	3	1	1	1	1	1	1	1	1	1	1	1	2	3	2	3	3	3	2	2	2	2	4	2	1	2	2
2	2	4	4	2	1	1	1	1	1	2	2	2	#NULL!	#NULL!	#NULL!	1	2	1	2	1	1	4	3	1	1	1	1	1	1	1	1	1	1	1	2	3	3	3	3	3	2	2	3	3	3	1	2	2	2
2	3	2	3	2	4	1	1	1	1	2	2	4	#NULL!	#NULL!	#NULL!	1	2	2	2	1	1	3	2	1	1	1	1	1	1	1	1	1	1	1	2	2	2	2	3	4	2	2	2	2	4	1	2	2	2
2	3	3	2	2	4	1	1	1	1	2	2	3	#NULL!	#NULL!	#NULL!	1	2	2	2	2	2	4	3	1	1	1	1	1	1	1	1	1	1	1	2	2	2	1	2	3	2	2	2	2	4	1	2	2	2
2	3	2	3	2	4	1	1	1	1	2	2	4	#NULL!	#NULL!	#NULL!	1	2	2	2	1	1	3	2	1	1	1	1	1	1	1	1	1	1	1	2	2	2	2	2	4	2	2	2	3	4	1	2	2	2
2	3	3	2	2	4	1	1	1	1	2	2	3	#NULL!	#NULL!	#NULL!	1	2	2	2	2	2	4	3	1	1	1	1	1	1	1	1	1	1	1	2	2	2	1	2	3	2	2	2	2	4	1	2	2	2
2	3	3	3	2	4	1	1	1	1	2	2	1	#NULL!	#NULL!	#NULL!	1	2	2	3	1	1	4	3	1	1	1	1	1	1	1	1	1	1	1	2	2	2	2	2	3	2	2	2	2	4	1	2	2	2
1	2	2	5	1	2	1	1	1	1	1	1	1	#NULL!	#NULL!	#NULL!	1	2	2	3	1	1	3	2	1	1	1	1	1	2	1	2	2	1	1	2	3	3	4	3	4	1	2	2	2	4	1	2	2	1
2	3	2	3	2	4	1	1	1	1	2	2	4	#NULL!	#NULL!	#NULL!	1	2	2	2	1	1	3	2	1	1	1	1	1	1	1	1	1	1	1	2	2	2	2	2	4	2	2	2	3	4	1	2	2	2
1	2	4	4	2	4	1	1	1	1	2	3	4	#NULL!	#NULL!	#NULL!	2	2	2	2	1	1	4	3	1	1	1	1	1	1	1	1	1	1	1	1	2	2	2	2	3	2	2	3	2	3	1	2	2	2
1	2	4	4	2	4	1	1	1	1	2	3	4	#NULL!	#NULL!	#NULL!	2	2	2	2	1	1	4	3	1	1	1	1	1	1	1	1	1	1	1	1	2	2	2	2	3	2	2	3	2	3	1	2	2	2
1	3	4	3	2	4	1	1	1	1	2	3	2	#NULL!	#NULL!	#NULL!	2	2	2	3	1	2	3	3	1	1	1	1	1	1	1	1	1	1	1	2	3	2	3	3	3	2	2	2	2	4	2	1	2	2
#NULL!	3	3	3	2	4	1	1	1	1	2	3	2	0	0	0	2	2	1	2	2	2	2	3	1	1	1	1	1	1	1	1	1	1	1	2	2	2	2	2	4	2	2	2	3	3	1	3	2	2
1	2	2	3	1	4	1	1	1	1	2	#NULL!	#NULL!	0	0	0	1	2	1	1	1	2	3	2	1	2	1	1	1	1	1	1	1	1	1	2	2	2	1	2	4	1	2	3	3	4	1	2	2	2
2	3	3	2	2	4	1	1	2	1	2	2	5	83.33	83.33	83.33	1	2	2	4	4	4	3	2	1	2	1	2	2	1	2	1	1	1	1	2	1	1	1	1	4	1	1	2	2	4	1	1	1	1
2	2	3	1	2	4	1	1	1	1	2	2	0	100	100	100	1	4	2	3	4	3	4	3	1	1	1	2	2	1	2	1	1	1	1	2	2	2	2	1	4	1	1	1	3	4	1	1	1	2
2	2	2	3	2	4	1	1	1	1	2	3	4	86.67	86.67	86.67	2	2	2	4	4	3	3	2	2	1	2	1	2	1	2	1	1	1	1	2	1	2	2	1	4	2	2	3	2	4	1	1	2	2
2	2	3	3	2	4	1	1	1	1	2	2	8	73.33	73.33	73.33	1	2	3	4	4	4	3	2	2	1	1	1	2	2	2	1	1	1	1	2	1	2	2	1	4	1	2	2	2	2	2	2	2	2
2	2	2	3	2	4	1	1	1	1	2	3	4	86.67	86.67	86.67	1	2	4	3	2	2	4	2	2	1	1	1	2	2	2	1	1	1	1	2	1	1	1	1	4	2	1	1	2	1	1	2	2	2
1	3	3	1	2	4	1	1	1	1	2	2	6	90	90	90	1	2	2	4	4	3	3	2	2	1	1	1	2	2	2	1	1	1	1	1	2	2	2	1	4	1	2	2	2	2	1	1	1	2
2	2	3	1	2	4	1	1	1	1	2	#NULL!	#NULL!	#NULL!	#NULL!	#NULL!	1	2	2	2	4	4	3	2	#NULL!	#NULL!	#NULL!	#NULL!	#NULL!	#NULL!	#NULL!	#NULL!	#NULL!	#NULL!	#NULL!	#NULL!	1	2	2	2	4	2	2	1	2	2	2	1	2	2
2	3	4	1	2	4	1	1	1	2	2	3	4	#NULL!	#NULL!	#NULL!	1	2	2	4	4	2	4	2	2	1	2	1	2	1	2	1	1	1	1	1	4	1	1	1	5	1	1	1	2	4	1	1	1	1
1	3	3	2	2	4	1	1	1	1	1	3	4	86.67	86.67	86.67	1	2	2	4	4	3	4	1	2	1	2	1	2	1	2	1	1	1	1	2	2	1	2	1	5	1	2	3	2	2	1	1	1	1
2	3	3	1	2	4	1	1	1	1	2	2	5	83.33	83.33	83.33	2	3	2	4	4	4	3	2	2	1	1	1	2	1	2	1	1	1	1	2	1	2	2	2	4	2	2	4	2	4	1	1	1	2
1	3	2	2	1	4	1	1	1	1	2	2	6	80	80	80	2	2	2	4	4	2	3	3	2	1	1	1	2	2	2	1	2	1	1	1	2	2	3	1	4	2	2	2	2	2	1	1	2	2
1	2	4	1	2	4	1	1	1	1	2	3	4	86.67	86.67	86.67	2	3	2	4	4	4	2	2	1	1	1	1	2	2	2	1	1	1	1	2	1	2	2	2	2	2	2	4	3	4	1	2	2	2
2	1	1	5	2	4	1	1	1	1	2	#NULL!	#NULL!	#NULL!	#NULL!	#NULL!	1	1	5	3	4	2	3	2	2	1	2	1	2	2	2	1	1	1	1	2	1	2	1	1	4	1	2	4	1	4	1	1	1	2
2	2	1	4	1	4	1	1	1	1	2	#NULL!	#NULL!	#NULL!	#NULL!	#NULL!	1	2	1	2	1	3	3	3	1	1	1	1	1	1	1	1	1	1	1	2	2	2	2	2	4	2	2	3	2	4	1	2	1	1
2	2	1	2	2	4	1	1	1	1	2	2	6	90	90	90	1	2	2	3	4	3	4	2	2	1	2	1	2	1	2	1	1	1	1	2	4	1	1	1	5	1	1	1	3	1	1	1	1	1
2	3	4	1	2	4	1	1	1	1	2	2	6	90	#NULL!	#NULL!	1	2	3	4	4	3	2	1	2	1	1	1	2	2	2	1	1	1	1	2	1	1	2	2	3	1	1	2	1	2	1	2	2	2
1	3	4	2	2	4	1	1	1	1	2	3	4	86.67	#NULL!	#NULL!	1	2	2	4	4	4	3	2	2	1	1	1	2	1	1	1	1	1	1	2	1	2	2	2	4	1	2	2	2	2	1	2	2	2
2	1	1	4	2	4	1	1	1	1	2	2	5	83.33	#NULL!	#NULL!	1	2	1	2	4	3	2	2	2	1	1	1	2	1	1	1	1	1	1	2	1	2	2	2	2	1	2	2	2	2	1	1	2	2
1	3	3	1	1	4	1	1	1	1	2	3	4	86.67	#NULL!	#NULL!	1	2	1	3	3	3	3	1	2	1	1	1	2	2	1	1	1	1	1	2	1	2	2	2	4	1	2	2	2	3	2	2	2	2
1	2	1	1	2	4	1	1	1	1	2	3	3	90	#NULL!	#NULL!	1	2	2	2	2	2	2	4	1	1	1	1	2	2	2	1	1	1	1	2	1	2	2	2	4	1	1	2	2	3	2	2	2	2
2	1	1	4	2	4	1	1	1	1	2	2	6	90	90	#NULL!	1	2	2	2	2	2	1	2	1	1	1	1	2	2	2	1	1	1	1	2	2	2	2	1	4	1	2	2	2	2	2	2	1	1
1	2	4	4	2	4	1	1	1	1	2	2	7	88.33	#NULL!	#NULL!	1	2	2	4	4	4	3	2	1	1	1	1	2	2	2	1	1	1	1	1	1	2	2	2	2	2	1	2	3	3	1	2	2	2
2	3	4	2	1	4	1	1	1	1	2	2	6	80	#NULL!	#NULL!	2	3	1	3	4	4	3	3	2	1	1	1	2	2	1	1	1	1	1	2	2	1	1	1	2	2	2	2	2	3	1	2	2	2
2	3	3	1	2	4	1	1	1	1	2	2	5	83.33	#NULL!	#NULL!	2	3	2	3	4	3	3	3	2	1	1	1	2	2	1	1	1	1	1	2	1	1	1	1	4	2	2	3	2	3	2	2	2	3
2	3	3	4	2	4	1	1	1	1	2	#NULL!	#NULL!	#NULL!	#NULL!	#NULL!	1	2	1	3	1	2	3	3	1	1	1	1	1	1	1	1	1	1	1	2	2	3	2	2	5	2	2	2	2	3	1	2	2	1
2	2	1	4	1	4	1	1	1	1	2	#NULL!	#NULL!	#NULL!	#NULL!	#NULL!	1	2	2	2	2	3	3	3	1	1	1	1	1	1	1	1	1	1	1	2	1	2	2	2	5	2	2	2	2	3	1	2	2	2
2	3	4	4	2	4	1	1	1	1	2	#NULL!	#NULL!	#NULL!	#NULL!	#NULL!	1	2	1	3	2	3	3	3	1	1	1	1	1	1	1	1	1	1	1	2	2	3	2	2	4	2	2	2	2	3	1	2	2	2
1	3	4	4	1	4	1	1	1	1	2	#NULL!	#NULL!	#NULL!	#NULL!	#NULL!	1	2	1	2	2	3	3	3	1	1	1	1	1	1	1	1	1	1	1	2	1	2	2	2	5	2	2	2	3	3	1	2	2	2
2	2	2	4	2	4	1	1	1	1	2	#NULL!	#NULL!	#NULL!	#NULL!	#NULL!	#NULL!	#NULL!	#NULL!	#NULL!	#NULL!	#NULL!	#NULL!	#NULL!	1	1	1	1	1	1	1	1	1	1	1	2	1	2	2	3	5	2	2	2	2	4	1	2	2	1
2	3	4	2	2	4	1	1	1	1	2	#NULL!	#NULL!	#NULL!	#NULL!	#NULL!	1	2	2	2	2	3	3	3	1	1	1	1	1	1	1	1	1	1	1	2	2	2	3	3	5	2	2	2	2	4	1	2	1	1
2	3	4	4	2	4	1	1	1	1	2	#NULL!	#NULL!	#NULL!	#NULL!	#NULL!	1	2	2	3	4	2	3	2	1	1	1	1	1	1	1	1	1	1	1	2	2	2	2	2	5	2	2	2	2	4	1	2	2	2
2	3	3	1	2	4	1	1	1	1	2	#NULL!	#NULL!	#NULL!	#NULL!	#NULL!	1	2	2	3	4	4	3	2	1	1	1	1	1	1	1	1	1	1	1	2	1	2	2	2	3	2	2	3	3	4	2	2	2	2
2	3	3	1	2	4	1	1	1	1	2	#NULL!	#NULL!	#NULL!	#NULL!	#NULL!	1	2	2	3	4	4	3	2	1	1	1	1	1	1	1	1	1	1	1	2	1	2	2	2	3	2	2	3	3	4	2	2	2	2
1	2	2	2	1	4	1	1	1	1	2	#NULL!	#NULL!	#NULL!	#NULL!	#NULL!	1	2	2	3	4	2	3	2	1	1	1	1	1	1	1	1	1	1	1	2	2	3	2	2	4	2	3	2	3	3	1	2	2	2
1	3	3	2	2	4	1	1	1	1	2	#NULL!	#NULL!	#NULL!	#NULL!	#NULL!	1	2	1	3	1	3	3	2	1	1	1	1	1	1	1	1	1	1	1	2	2	2	2	3	5	2	2	2	3	3	1	2	2	1
2	2	2	4	1	4	1	1	1	1	2	#NULL!	#NULL!	#NULL!	#NULL!	#NULL!	1	2	2	2	2	3	3	3	1	1	1	1	1	1	1	1	1	1	1	2	1	3	3	2	5	2	2	2	2	4	1	2	2	1
2	3	3	2	2	4	1	1	1	1	2	#NULL!	#NULL!	#NULL!	#NULL!	#NULL!	1	2	2	3	2	3	3	3	1	1	1	1	1	1	1	1	1	1	1	2	2	2	3	3	5	2	2	2	2	4	1	2	2	1
1	3	2	2	1	4	1	1	1	1	2	#NULL!	#NULL!	#NULL!	#NULL!	#NULL!	1	2	1	2	2	2	3	3	1	1	1	1	1	1	1	1	1	1	1	2	2	2	2	3	5	2	3	2	1	4	1	2	2	2
2	2	2	4	2	4	1	1	1	1	2	#NULL!	#NULL!	#NULL!	#NULL!	#NULL!	1	2	2	2	2	2	3	2	1	1	1	1	1	1	1	1	1	1	1	2	2	2	2	2	5	2	2	3	2	4	1	2	2	2
1	3	2	2	1	4	1	1	1	1	2	2	5	83.33	83.33	83.33	1	2	2	2	2	3	5	2	2	1	2	1	2	1	2	1	1	1	1	2	1	2	2	1	5	1	1	2	4	4	1	1	1	2
2	3	4	2	2	4	1	1	1	1	2	#NULL!	#NULL!	#NULL!	#NULL!	#NULL!	1	2	2	3	2	3	2	2	1	1	1	1	1	1	1	1	1	1	1	2	2	2	2	2	5	1	2	2	2	4	1	2	2	2
2	3	3	4	1	4	1	1	1	1	2	#NULL!	#NULL!	#NULL!	#NULL!	#NULL!	1	2	2	2	2	2	3	2	1	1	1	1	1	1	1	1	1	1	1	2	2	2	2	2	5	2	2	2	2	4	1	2	2	2
1	2	4	4	1	4	1	1	1	1	2	#NULL!	#NULL!	#NULL!	#NULL!	#NULL!	1	2	2	2	2	2	3	2	1	1	1	1	1	1	1	1	1	1	1	2	2	2	2	2	5	1	2	2	2	4	1	2	2	2
2	3	2	4	1	4	1	1	1	1	1	#NULL!	#NULL!	#NULL!	#NULL!	#NULL!	1	1	5	1	2	2	4	2	2	1	2	1	2	2	2	1	2	1	1	2	1	1	1	1	5	1	1	1	1	4	1	1	1	3
2	2	2	3	2	2	1	1	1	1	2	2	4	#NULL!	#NULL!	#NULL!	2	2	2	2	2	2	3	3	1	1	1	1	2	1	1	1	1	1	1	2	2	2	2	2	3	2	2	2	2	4	2	2	2	2
2	2	2	4	2	1	1	1	1	1	2	2	4	#NULL!	#NULL!	#NULL!	1	2	2	2	1	1	2	3	1	1	1	1	1	2	1	2	1	1	1	2	2	2	3	2	3	2	2	1	2	4	1	2	1	2
1	2	3	3	2	4	1	1	1	1	2	3	3	#NULL!	#NULL!	#NULL!	1	2	2	3	1	2	3	4	1	1	1	1	2	1	1	1	1	1	1	2	2	3	2	2	5	3	1	1	2	3	1	2	2	1
1	2	3	3	2	4	1	1	1	1	2	#NULL!	3	#NULL!	#NULL!	#NULL!	1	2	2	3	1	2	3	4	1	1	1	1	2	1	1	1	1	1	1	2	2	3	2	2	5	3	1	1	2	3	1	2	2	1
2	2	3	3	2	4	1	1	1	1	2	3	3	#NULL!	#NULL!	#NULL!	1	2	2	3	1	2	3	4	1	1	1	1	2	2	1	1	1	1	1	2	2	3	2	2	5	3	1	1	2	3	1	2	2	1
1	1	1	4	2	2	1	1	1	1	2	3	9	70	70	70	1	2	2	1	2	2	2	1	1	1	1	1	2	2	2	1	1	1	1	2	4	1	2	1	4	2	1	1	1	3	1	1	1	1
1	3	4	3	1	2	1	1	1	1	2	3	7	76.67	76.67	76.67	1	2	2	2	2	3	3	2	2	1	1	1	2	2	2	2	1	1	1	1	4	2	2	1	3	2	2	3	3	3	1	1	2	2
2	2	3	3	2	3	1	1	1	1	2	2	6	80	80	80	2	3	3	3	3	4	4	2	1	1	2	1	2	2	2	1	1	1	1	2	2	2	2	1	3	2	2	3	2	4	2	1	2	2
2	3	4	1	2	2	1	1	1	1	2	2	2	93.33	93.33	93.33	2	2	3	3	4	3	4	2	1	1	1	1	2	1	1	1	1	1	1	2	1	2	2	2	4	2	2	3	2	3	2	1	1	2
1	3	3	1	2	3	1	1	1	1	2	3	5	83.33	83.33	83.33	2	2	1	2	4	3	4	3	2	1	1	1	2	1	1	1	1	1	1	2	1	2	2	2	4	2	2	3	3	4	2	2	2	2
2	3	4	1	2	2	1	1	1	1	2	3	5	83.33	83.33	83.33	2	2	2	3	4	2	4	3	2	1	1	1	1	1	1	1	1	1	1	2	2	1	2	2	3	2	2	4	2	4	2	2	2	2
1	2	2	3	1	1	1	1	1	1	2	3	4	#NULL!	#NULL!	#NULL!	1	1	2	2	4	3	3	2	1	1	1	1	1	1	1	1	1	1	1	2	2	2	2	2	4	2	2	3	2	4	2	2	2	2
1	2	2	2	2	2	1	1	1	1	2	3	4	86.67	86.67	86.67	1	2	2	2	3	4	3	3	2	1	1	1	2	2	1	1	1	1	1	2	2	2	2	1	4	2	2	3	3	4	2	1	2	1
1	2	1	2	2	4	1	1	1	1	2	2	6	80	80	80	2	2	2	4	4	4	3	2	2	1	1	1	2	2	1	1	1	1	1	2	1	1	2	2	3	2	2	3	2	3	2	2	2	2
2	3	3	1	1	4	1	1	1	1	2	3	12	86.67	86.67	86.67	2	2	1	4	5	4	4	2	2	1	2	1	2	1	2	1	2	1	1	2	2	1	2	1	5	2	2	3	2	4	1	1	1	1
1	2	1	4	1	4	1	1	1	1	1	3	4	86.67	86.67	86.67	1	2	2	3	4	2	4	2	2	1	1	1	2	2	2	1	1	1	1	2	2	2	2	1	5	1	1	4	3	4	1	1	2	2
1	2	4	4	2	4	1	1	1	1	2	3	3	90	90	90	1	1	4	5	5	3	4	2	2	1	2	1	2	2	2	1	1	1	1	1	2	3	1	1	1	2	4	4	3	4	2	2	3	3
2	3	2	2	2	2	1	1	1	1	2	1	4	#NULL!	#NULL!	#NULL!	1	2	1	2	1	2	3	3	1	1	1	1	1	2	2	2	2	1	1	2	2	3	3	2	3	2	2	2	2	4	1	2	2	2
2	2	1	3	1	4	1	1	1	1	2	2	4	#NULL!	#NULL!	#NULL!	1	2	2	1	1	3	3	3	1	1	1	1	2	1	1	1	1	1	1	2	2	2	3	3	3	2	2	2	2	4	1	2	2	2
2	3	3	1	2	4	1	1	1	1	2	3	5	#NULL!	#NULL!	#NULL!	1	2	2	2	1	1	3	3	1	1	1	1	2	1	1	1	1	1	1	2	2	2	2	2	3	3	2	2	3	3	1	2	2	2
1	2	2	5	1	2	1	1	1	1	1	2	3	#NULL!	#NULL!	#NULL!	1	2	2	2	1	1	3	2	1	1	1	1	2	2	2	2	2	1	1	2	3	3	4	2	4	2	1	2	2	4	1	1	2	2
1	3	3	2	2	2	1	1	1	1	2	2	2	#NULL!	#NULL!	#NULL!	1	2	2	2	1	1	3	3	1	1	1	1	2	1	1	1	1	1	1	2	3	2	2	2	3	2	2	3	2	4	1	2	2	2
2	3	4	1	2	4	1	1	1	1	2	3	5	#NULL!	#NULL!	#NULL!	1	2	2	2	1	1	3	3	#NULL!	#NULL!	#NULL!	#NULL!	#NULL!	#NULL!	#NULL!	#NULL!	#NULL!	#NULL!	#NULL!	#NULL!	2	2	2	2	3	3	2	2	3	3	1	2	2	2
2	3	2	2	2	2	1	1	1	1	2	3	4	#NULL!	#NULL!	#NULL!	1	2	1	2	1	2	3	3	1	1	1	1	1	2	2	2	2	1	1	2	2	3	3	2	3	2	2	2	2	4	1	2	2	2
1	3	3	2	2	2	1	1	1	1	2	2	2	#NULL!	#NULL!	#NULL!	1	2	2	2	1	1	3	3	1	1	1	1	2	1	1	1	1	1	1	2	3	2	2	2	3	2	2	3	2	4	1	2	2	2
2	3	2	2	2	2	1	1	1	1	2	3	4	#NULL!	#NULL!	#NULL!	1	2	1	2	1	2	3	3	1	1	1	1	1	2	2	2	2	1	1	2	2	3	3	2	3	2	2	2	2	4	1	2	2	2
2	3	4	1	2	4	1	1	1	1	2	3	5	#NULL!	#NULL!	#NULL!	1	2	2	2	1	1	3	3	#NULL!	#NULL!	#NULL!	#NULL!	#NULL!	#NULL!	#NULL!	#NULL!	#NULL!	#NULL!	#NULL!	#NULL!	2	2	2	2	3	3	2	2	3	3	1	2	2	2
1	3	3	2	2	2	1	1	1	1	2	2	2	#NULL!	#NULL!	#NULL!	1	2	2	2	1	1	3	3	1	1	1	1	2	1	1	1	1	1	1	2	3	2	2	2	3	2	2	3	2	4	1	2	2	2
2	2	1	3	1	4	1	1	1	1	2	2	4	#NULL!	#NULL!	#NULL!	1	2	2	1	1	3	3	3	1	1	1	1	2	1	1	1	1	1	1	2	2	2	3	3	3	2	2	2	2	4	1	2	2	2
2	3	2	2	2	2	1	1	1	1	2	4	3	#NULL!	#NULL!	#NULL!	1	2	1	2	1	2	3	3	1	1	1	1	1	2	2	2	2	1	1	2	2	3	3	2	3	2	2	2	2	4	1	2	2	2
2	3	2	2	2	2	1	1	1	1	2	3	4	#NULL!	#NULL!	#NULL!	1	2	1	2	1	2	3	3	1	1	1	1	1	2	2	2	2	1	1	2	2	3	3	2	3	2	2	2	2	4	1	2	2	2
1	3	3	2	2	2	1	1	1	1	2	2	2	#NULL!	#NULL!	#NULL!	1	2	2	2	1	1	3	3	1	1	1	1	2	1	1	1	1	1	1	2	3	2	2	2	3	2	2	3	2	4	1	2	2	2
2	2	1	3	1	4	1	1	1	1	2	2	4	#NULL!	#NULL!	#NULL!	1	2	2	1	1	3	3	3	1	1	1	1	2	1	1	1	1	1	1	2	2	2	3	3	3	2	2	2	2	4	1	2	2	2
1	2	2	5	1	2	1	1	1	1	1	2	3	#NULL!	#NULL!	#NULL!	1	2	2	2	1	1	3	2	1	1	1	1	2	2	2	2	2	1	1	2	2	2	3	2	4	2	1	2	2	4	1	1	2	2
2	3	2	2	2	2	1	1	1	1	2	3	4	#NULL!	#NULL!	#NULL!	1	2	1	2	1	2	3	3	1	1	1	1	1	2	2	2	2	1	1	2	2	3	3	2	3	2	2	2	2	4	1	2	2	2
1	2	2	5	1	2	1	1	1	1	1	2	3	#NULL!	#NULL!	#NULL!	1	2	2	2	1	1	3	2	1	1	1	1	2	2	2	2	2	1	1	2	3	3	4	2	4	2	1	2	2	4	1	1	2	2
2	2	1	3	1	4	1	1	1	1	2	2	4	#NULL!	#NULL!	#NULL!	1	2	2	1	1	3	3	3	1	1	1	1	2	1	1	1	1	1	1	2	2	2	3	3	3	2	2	2	2	4	1	2	2	2
1	2	4	4	1	2	1	1	1	1	2	2	2	#NULL!	#NULL!	#NULL!	1	2	2	2	1	2	3	3	1	1	1	1	2	1	1	1	1	1	1	2	2	2	1	2	3	2	2	2	2	3	1	2	2	2
2	2	1	3	1	4	1	1	1	1	2	2	4	#NULL!	#NULL!	#NULL!	1	2	2	1	1	3	3	3	1	1	1	1	2	1	1	1	1	1	1	2	2	2	3	3	3	2	2	2	2	4	1	2	2	2
2	2	1	3	1	4	1	1	1	1	2	2	4	#NULL!	#NULL!	#NULL!	1	2	2	1	1	3	3	3	1	1	1	1	2	1	1	1	1	1	1	2	2	2	3	3	3	2	2	2	2	4	1	2	2	2
2	3	2	4	2	1	1	1	1	1	2	2	4	#NULL!	#NULL!	#NULL!	1	2	2	2	1	1	2	3	1	1	1	1	1	2	1	2	1	1	1	2	2	2	3	2	3	2	2	1	2	4	1	2	1	2
2	2	2	4	2	1	1	1	1	1	2	2	4	#NULL!	#NULL!	#NULL!	1	2	2	2	1	1	2	3	1	1	1	1	1	2	1	2	1	1	1	2	2	2	3	2	3	2	2	1	2	4	1	2	1	2
2	2	3	3	2	2	1	1	1	1	2	2	4	#NULL!	#NULL!	#NULL!	2	2	2	2	2	2	3	3	1	1	1	1	2	2	1	1	1	1	1	2	2	2	2	2	3	2	2	2	2	4	2	2	2	2
2	2	2	2	2	2	1	1	1	1	2	2	5	#NULL!	#NULL!	#NULL!	2	2	1	3	2	2	3	2	1	1	1	1	2	2	2	1	1	1	1	2	2	2	3	2	4	2	2	3	2	4	2	2	2	2
2	2	2	5	2	2	1	1	1	1	2	2	3	#NULL!	#NULL!	#NULL!	1	2	2	2	1	2	2	2	1	1	1	1	2	2	2	2	2	1	1	2	1	2	2	2	3	2	2	2	3	4	1	2	2	2
2	2	3	3	2	2	1	1	1	1	2	2	4	#NULL!	#NULL!	#NULL!	2	2	2	2	2	2	3	3	1	1	1	1	1	2	2	1	1	1	1	2	2	2	2	2	3	2	2	2	2	4	2	2	2	2
2	2	2	4	2	1	1	1	1	1	2	2	4	#NULL!	#NULL!	#NULL!	1	2	2	2	1	1	2	3	1	1	1	1	1	2	1	2	1	1	1	2	2	2	3	2	3	2	2	1	2	4	1	2	1	2
2	3	4	1	2	4	1	1	1	1	2	3	5	#NULL!	#NULL!	#NULL!	1	2	2	2	1	1	3	3	1	1	1	1	1	1	1	1	1	1	1	2	2	2	2	2	3	3	2	2	3	3	1	2	2	2
1	2	3	3	2	4	1	1	1	1	2	3	2	#NULL!	#NULL!	#NULL!	1	2	2	3	1	2	3	4	1	1	1	1	2	1	1	1	1	1	1	2	2	3	2	2	5	3	1	1	2	3	1	2	2	1
1	2	4	4	2	2	1	1	1	1	2	1	2	#NULL!	#NULL!	#NULL!	1	2	2	2	1	2	3	3	1	1	1	1	2	1	1	1	1	1	1	2	2	2	1	2	3	2	2	2	2	3	1	2	2	2
2	2	2	5	2	2	1	1	1	1	2	3	3	#NULL!	#NULL!	#NULL!	1	2	2	2	1	2	2	2	1	1	1	1	2	2	2	2	2	1	1	2	1	2	2	2	3	2	2	2	3	4	1	2	2	2
2	2	2	4	2	1	1	1	1	1	2	2	4	#NULL!	#NULL!	#NULL!	1	2	2	2	1	1	2	3	1	1	1	1	1	2	1	2	1	1	1	2	2	2	3	2	3	2	2	1	2	4	1	2	1	2
2	3	4	1	2	4	1	1	1	1	2	3	5	#NULL!	#NULL!	#NULL!	1	2	2	2	1	1	3	3	1	1	1	1	1	1	1	1	1	1	1	2	2	2	2	2	3	3	2	2	3	3	1	2	2	2
1	2	3	3	2	4	1	1	1	1	2	3	2	#NULL!	#NULL!	#NULL!	1	2	2	3	1	2	3	4	1	1	1	1	2	1	1	1	1	1	1	2	2	3	2	2	5	3	1	1	2	3	1	2	2	1
2	2	3	3	2	2	1	1	1	1	2	2	4	#NULL!	#NULL!	#NULL!	2	2	2	2	2	2	3	3	1	1	1	1	2	2	1	1	1	1	1	2	2	2	2	2	3	2	2	2	2	4	2	2	2	2
1	2	2	5	2	2	1	1	1	1	1	2	3	#NULL!	#NULL!	#NULL!	1	2	2	2	1	1	2	2	1	1	1	1	2	2	2	2	2	1	1	2	3	3	4	2	4	2	1	2	2	4	1	1	2	2
2	2	4	2	2	2	1	1	1	1	2	2	4	#NULL!	#NULL!	#NULL!	1	2	2	2	1	2	3	3	1	1	1	1	2	1	1	1	1	1	1	2	2	2	2	2	3	2	1	2	2	3	1	2	2	2
2	2	3	3	2	2	1	1	1	1	2	2	4	#NULL!	#NULL!	#NULL!	2	2	2	2	2	2	3	3	1	1	1	1	2	2	1	1	1	1	1	2	2	2	2	2	3	2	2	2	2	4	2	2	2	2
2	2	3	3	2	2	1	1	1	1	2	2	4	#NULL!	#NULL!	#NULL!	1	2	2	2	1	2	3	3	1	1	1	1	2	1	1	1	1	1	1	2	2	2	2	2	3	2	1	2	2	3	1	2	2	2
2	3	4	1	2	4	1	1	1	1	2	2	5	#NULL!	#NULL!	#NULL!	1	2	2	2	1	1	3	3	1	1	1	1	1	1	1	1	1	1	1	2	2	2	2	2	3	3	2	2	3	3	1	2	2	2
2	2	1	3	2	1	1	1	1	1	2	2	4	#NULL!	#NULL!	#NULL!	1	2	2	2	1	1	2	3	1	1	1	1	1	2	1	2	1	1	1	2	2	2	3	2	3	2	2	1	2	4	1	2	1	2
2	2	3	3	2	2	1	1	1	1	2	2	4	#NULL!	#NULL!	#NULL!	2	2	2	2	2	2	3	3	1	1	1	1	2	2	1	1	1	1	1	2	2	2	2	2	3	2	2	2	2	4	2	2	2	2
2	2	3	3	2	2	1	1	1	1	2	2	4	#NULL!	#NULL!	#NULL!	1	2	2	2	1	2	3	3	1	1	1	1	2	1	1	1	1	1	1	2	2	2	2	2	3	2	1	2	2	3	1	2	2	2
2	2	2	4	2	1	1	1	1	1	2	2	4	#NULL!	#NULL!	#NULL!	1	2	2	2	1	1	2	3	1	1	1	1	1	2	1	2	1	1	1	2	2	2	3	2	3	2	2	1	2	4	2	2	3	2
1	2	4	4	1	2	1	1	1	1	2	2	2	#NULL!	#NULL!	#NULL!	1	2	2	2	1	2	3	3	1	1	1	1	2	1	1	1	1	1	1	2	2	2	1	2	3	2	2	2	2	3	1	2	2	2
2	2	2	5	1	2	1	1	1	1	2	2	3	#NULL!	#NULL!	#NULL!	1	2	2	2	1	2	2	2	1	1	1	1	2	2	2	2	2	1	1	2	1	2	2	2	3	2	2	2	3	4	1	2	2	2
1	2	3	4	1	2	1	1	1	1	2	#NULL!	#NULL!	#NULL!	#NULL!	#NULL!	1	2	2	2	1	2	4	4	1	1	1	1	2	1	1	1	1	1	1	2	2	2	1	2	4	2	2	2	2	4	1	2	2	2
2	2	4	3	2	2	1	1	1	1	2	2	4	#NULL!	#NULL!	#NULL!	1	2	2	2	1	2	3	3	1	1	1	1	2	1	1	1	1	1	1	2	2	2	2	2	3	2	1	2	2	3	1	2	2	2
2	2	2	3	2	2	1	1	1	1	2	2	4	#NULL!	#NULL!	#NULL!	1	2	2	2	1	2	3	3	1	1	1	1	2	1	1	1	1	1	1	2	2	2	2	2	3	2	1	2	2	3	1	2	2	2
1	2	4	4	2	2	1	1	1	1	2	2	2	#NULL!	#NULL!	#NULL!	1	2	2	2	1	2	3	3	1	1	1	1	2	1	1	1	1	1	1	2	2	2	1	2	3	2	2	2	2	3	1	2	2	2
2	2	2	5	1	2	1	1	1	1	2	2	3	#NULL!	#NULL!	#NULL!	1	2	2	2	1	2	2	2	1	1	1	1	2	2	2	2	2	1	1	2	1	2	2	2	3	2	2	2	3	4	1	2	2	2
2	2	2	5	1	2	1	1	1	1	2	3	3	#NULL!	#NULL!	#NULL!	1	2	2	2	1	2	2	2	1	1	1	1	2	2	2	2	2	1	1	2	2	2	2	3	4	#NULL!	#NULL!	#NULL!	#NULL!	#NULL!	#NULL!	#NULL!	#NULL!	#NULL!
2	2	2	4	2	4	1	1	1	1	2	#NULL!	#NULL!	#NULL!	#NULL!	#NULL!	1	2	2	2	1	3	3	2	1	1	1	1	1	1	1	1	1	1	1	2	2	2	2	2	4	1	2	2	3	4	1	2	2	2
2	3	3	4	1	4	1	1	1	1	2	#NULL!	#NULL!	#NULL!	#NULL!	#NULL!	1	2	2	1	1	3	3	2	1	1	1	1	1	1	1	1	1	1	1	2	1	2	2	2	4	1	2	2	3	4	1	2	2	2
1	3	4	1	1	4	1	1	1	1	2	#NULL!	#NULL!	#NULL!	#NULL!	#NULL!	1	2	1	2	1	3	3	3	2	1	1	1	1	1	1	1	1	1	1	2	1	1	2	2	4	1	2	2	2	4	1	2	2	2
2	3	4	2	2	4	1	1	1	1	2	#NULL!	#NULL!	#NULL!	#NULL!	#NULL!	1	2	2	2	1	3	3	3	1	1	1	1	1	1	1	1	1	1	2	2	2	2	2	3	4	1	2	2	2	4	1	2	2	2
2	2	2	4	1	4	1	1	1	1	2	#NULL!	#NULL!	#NULL!	#NULL!	#NULL!	1	2	2	2	1	3	3	3	1	1	1	1	1	1	1	1	1	1	1	2	2	2	2	1	4	1	2	2	3	4	1	2	2	1
1	2	4	2	2	4	1	1	1	1	2	#NULL!	#NULL!	#NULL!	#NULL!	#NULL!	1	2	2	2	1	2	2	1	1	1	1	1	1	1	1	1	1	1	1	2	1	1	2	2	4	1	2	2	2	3	1	2	2	2
1	2	2	2	1	4	1	1	1	1	2	#NULL!	#NULL!	#NULL!	#NULL!	#NULL!	1	2	1	2	2	3	3	2	1	1	1	1	1	1	1	1	1	1	1	2	2	2	2	2	4	1	1	2	3	4	1	2	2	1
2	3	4	1	2	4	1	1	1	1	2	#NULL!	#NULL!	#NULL!	#NULL!	#NULL!	1	2	1	2	1	3	3	2	1	1	1	1	1	1	1	1	1	1	1	2	2	2	3	2	4	1	1	2	2	3	1	2	1	1
1	2	4	4	1	4	1	1	1	1	2	#NULL!	#NULL!	#NULL!	#NULL!	#NULL!	1	2	1	2	1	3	3	2	1	1	1	1	1	1	1	1	1	1	1	2	2	2	2	2	4	1	2	2	2	4	1	2	2	1
2	3	3	1	1	4	1	1	1	1	2	#NULL!	#NULL!	#NULL!	#NULL!	#NULL!	1	2	1	2	1	3	3	2	1	1	1	1	1	1	1	1	1	1	1	2	1	2	2	2	5	2	1	2	2	3	1	2	2	2
2	3	4	1	2	4	1	1	2	1	2	2	5	91.67	91.67	91.67	1	4	1	3	4	4	5	2	2	1	2	1	2	1	2	1	1	1	2	2	2	2	2	1	4	2	2	2	2	3	1	1	1	1
2	3	2	2	1	4	1	2	1	1	2	2	10	83.33	83.33	83.33	1	3	2	3	1	2	4	2	2	1	2	1	2	1	2	1	1	1	1	2	3	4	2	2	2	2	2	4	2	4	1	1	1	1
1	2	3	4	2	4	1	1	1	1	2	#NULL!	#NULL!	#NULL!	#NULL!	#NULL!	1	2	1	2	1	3	3	2	1	1	1	1	1	1	1	1	1	1	1	2	2	3	2	2	4	1	2	2	3	4	1	2	2	2
1	3	3	4	1	4	1	1	1	1	2	#NULL!	#NULL!	#NULL!	#NULL!	#NULL!	1	2	1	2	1	3	3	2	1	1	1	1	1	1	1	1	1	1	1	2	1	2	3	2	4	1	2	2	2	3	1	2	2	1
2	2	4	4	2	4	1	1	1	1	2	#NULL!	#NULL!	#NULL!	#NULL!	#NULL!	1	2	2	2	1	3	3	2	1	1	1	1	1	1	1	1	1	1	1	2	1	2	2	3	5	1	2	2	2	4	1	2	2	2
1	2	1	4	1	4	1	1	1	1	2	#NULL!	#NULL!	#NULL!	#NULL!	#NULL!	1	2	2	2	1	3	3	2	1	1	1	1	1	1	1	1	1	1	1	2	2	2	2	2	4	1	2	2	2	4	1	2	2	1
2	3	2	2	1	4	1	1	1	1	2	#NULL!	#NULL!	#NULL!	#NULL!	#NULL!	1	2	2	2	1	3	3	2	1	1	1	1	1	1	1	1	1	1	1	2	2	3	2	2	5	1	2	2	2	5	1	2	2	2
2	3	2	4	2	4	1	1	1	1	2	#NULL!	#NULL!	#NULL!	#NULL!	#NULL!	1	2	1	2	1	3	3	2	1	1	1	1	1	1	1	1	1	1	1	2	2	2	3	3	5	1	2	2	3	4	1	2	2	1
2	3	4	2	2	4	1	1	1	1	2	#NULL!	#NULL!	#NULL!	#NULL!	#NULL!	1	2	2	2	1	3	3	2	1	1	1	1	1	1	1	1	1	1	1	2	1	1	2	2	3	2	2	2	3	4	1	2	2	1
1	3	3	2	2	4	1	1	1	1	2	#NULL!	#NULL!	#NULL!	#NULL!	#NULL!	1	2	2	2	1	3	3	2	1	1	1	1	1	1	1	1	1	1	1	2	1	2	2	1	4	1	2	2	3	4	1	2	2	1
2	3	2	4	2	4	1	1	1	1	2	#NULL!	#NULL!	#NULL!	#NULL!	#NULL!	1	2	2	2	2	3	3	2	1	1	1	1	1	1	1	1	1	1	1	2	1	2	2	2	5	1	2	2	2	4	1	2	2	2
2	3	2	4	1	4	1	1	1	1	2	#NULL!	#NULL!	#NULL!	#NULL!	#NULL!	1	2	1	2	1	3	3	2	1	1	1	1	1	1	1	1	1	1	1	2	2	2	2	2	4	1	1	2	3	4	1	2	2	1
2	3	3	1	2	4	1	1	1	1	2	#NULL!	#NULL!	#NULL!	#NULL!	#NULL!	1	2	1	2	1	3	3	2	1	1	1	1	1	1	1	1	1	1	1	2	1	2	2	2	5	1	2	2	3	4	1	2	2	1
2	3	4	4	1	4	1	1	1	1	2	#NULL!	#NULL!	#NULL!	#NULL!	#NULL!	1	2	1	2	2	3	3	2	1	1	1	1	1	1	1	1	1	1	1	2	1	2	2	2	4	1	2	2	3	4	1	2	1	1
1	3	2	4	2	4	1	1	1	1	2	#NULL!	#NULL!	#NULL!	#NULL!	#NULL!	1	2	2	2	1	3	3	2	1	1	1	1	1	1	1	1	1	1	1	2	1	2	3	3	4	1	2	2	3	4	1	2	2	1
1	3	3	4	1	4	1	1	1	1	2	#NULL!	#NULL!	#NULL!	#NULL!	#NULL!	1	2	1	1	1	3	3	3	1	1	1	1	1	1	1	1	1	1	1	2	1	2	2	2	4	1	1	1	2	4	1	2	2	1
2	3	2	4	2	4	1	1	1	1	2	#NULL!	#NULL!	#NULL!	#NULL!	#NULL!	1	2	1	2	1	2	3	2	1	1	1	1	1	1	1	1	1	1	1	2	1	2	2	2	5	1	2	2	1	3	1	2	2	2
2	3	4	2	2	4	1	1	1	1	2	#NULL!	#NULL!	#NULL!	#NULL!	#NULL!	1	2	1	2	1	3	3	2	1	1	1	1	1	1	1	1	1	1	1	2	1	1	2	2	5	1	1	2	3	3	1	2	2	1
2	3	4	4	1	4	1	1	1	1	2	#NULL!	#NULL!	#NULL!	#NULL!	#NULL!	1	2	1	2	1	3	3	2	1	1	1	1	1	1	1	1	1	1	1	2	2	1	1	1	4	2	2	2	2	3	1	2	2	2
2	3	4	4	2	4	1	1	1	1	2	#NULL!	#NULL!	#NULL!	#NULL!	#NULL!	1	2	1	2	2	3	3	2	1	1	1	1	1	1	1	1	1	1	1	2	1	2	2	2	5	2	2	2	2	4	1	2	2	1
2	3	2	2	2	4	1	1	1	1	2	#NULL!	#NULL!	#NULL!	#NULL!	#NULL!	1	2	2	2	2	2	3	3	1	1	1	1	1	1	1	1	1	1	1	2	1	2	2	2	4	2	2	2	2	3	1	2	1	2
1	3	2	2	2	4	1	1	1	1	2	#NULL!	#NULL!	#NULL!	#NULL!	#NULL!	1	2	2	2	1	3	3	2	1	1	1	1	1	1	1	1	1	1	1	2	1	1	1	2	4	2	2	1	3	4	1	2	1	1
2	3	3	1	2	4	1	1	1	1	2	#NULL!	#NULL!	#NULL!	#NULL!	#NULL!	1	2	1	2	1	3	3	2	1	1	1	1	1	1	1	1	1	1	1	2	2	2	2	3	5	1	2	2	2	5	1	2	1	1
1	3	2	4	1	4	1	1	1	1	2	#NULL!	#NULL!	#NULL!	#NULL!	#NULL!	1	2	2	2	2	3	3	2	1	1	1	1	1	1	1	1	1	1	1	2	1	2	2	2	4	1	2	2	2	3	1	2	2	1
2	2	2	4	1	4	1	1	1	1	2	#NULL!	#NULL!	#NULL!	#NULL!	#NULL!	1	2	2	2	2	3	3	3	1	1	1	1	1	1	1	1	1	1	1	2	1	2	2	3	4	2	2	2	2	3	1	2	1	1
2	3	4	2	2	4	1	1	1	1	2	#NULL!	#NULL!	#NULL!	#NULL!	#NULL!	1	2	2	2	2	3	3	2	1	1	1	1	1	1	1	1	1	1	1	2	1	2	2	2	5	2	2	2	3	4	1	2	1	2
2	3	3	2	2	4	1	1	1	1	2	#NULL!	#NULL!	#NULL!	#NULL!	#NULL!	1	2	1	2	2	3	3	2	1	1	1	1	1	1	1	1	1	1	1	2	1	2	2	2	5	1	2	2	2	4	1	2	2	1
1	3	3	4	2	4	1	1	1	1	2	#NULL!	#NULL!	#NULL!	#NULL!	#NULL!	1	2	2	3	2	2	3	3	1	1	1	1	1	1	1	1	1	1	1	2	2	3	2	2	4	1	1	2	3	3	1	2	1	1
2	2	4	4	2	4	1	1	1	1	2	#NULL!	#NULL!	#NULL!	#NULL!	#NULL!	1	2	2	3	2	2	3	3	1	1	1	1	1	1	1	1	1	1	1	2	1	2	2	2	5	2	2	2	3	3	1	2	2	1
2	3	4	4	1	4	1	1	1	1	2	#NULL!	#NULL!	#NULL!	#NULL!	#NULL!	1	2	1	2	2	3	3	2	1	1	1	1	1	1	1	1	1	1	1	2	1	2	2	2	5	2	2	2	2	3	1	2	1	2
2	3	2	1	1	4	1	1	1	1	2	#NULL!	#NULL!	#NULL!	#NULL!	#NULL!	1	2	1	2	2	3	3	3	1	1	1	1	1	1	1	1	1	1	1	2	1	2	2	2	5	2	2	2	2	3	1	2	2	1
2	3	3	4	1	4	1	1	1	1	2	#NULL!	#NULL!	#NULL!	#NULL!	#NULL!	1	2	2	3	2	3	3	3	1	1	1	1	1	1	1	1	1	1	1	2	2	2	2	2	5	2	3	2	2	3	1	2	2	2
2	3	2	3	2	2	1	1	1	1	2	#NULL!	#NULL!	#NULL!	#NULL!	#NULL!	1	2	2	3	1	1	4	3	1	1	1	1	1	1	1	1	1	1	1	2	2	2	2	2	3	2	2	3	3	3	2	2	2	2
2	3	3	3	2	4	1	1	1	1	2	2	1	#NULL!	#NULL!	#NULL!	1	2	2	3	1	1	4	3	1	1	1	1	1	1	1	1	1	1	1	2	2	2	2	2	3	2	2	2	2	4	1	2	2	2
2	3	2	3	2	4	1	1	1	1	2	2	4	#NULL!	#NULL!	#NULL!	1	2	2	2	1	1	3	2	1	1	1	1	1	1	1	1	1	1	1	2	2	2	2	2	4	2	2	2	3	4	1	2	2	2
2	3	4	1	2	2	1	1	1	1	2	3	4	#NULL!	#NULL!	#NULL!	1	2	1	3	1	1	4	3	1	1	1	1	1	1	1	1	1	1	1	2	2	2	2	1	3	3	3	2	2	4	2	2	2	2
2	3	4	2	2	4	1	1	1	1	2	2	3	#NULL!	#NULL!	#NULL!	2	2	3	3	1	1	4	3	1	1	1	1	1	1	1	1	1	1	1	2	2	2	2	2	4	2	2	2	3	3	1	1	1	1
2	3	3	3	2	4	1	1	1	1	2	2	1	#NULL!	#NULL!	#NULL!	1	2	2	3	1	1	4	3	1	1	1	1	1	1	1	1	1	1	1	2	2	2	2	2	3	2	2	2	2	4	1	2	2	2
2	3	4	2	2	4	1	1	1	1	2	2	3	#NULL!	#NULL!	#NULL!	2	2	3	3	2	2	4	3	1	1	1	1	1	1	1	1	1	1	1	2	2	2	2	2	4	2	2	2	3	3	1	1	1	1
2	3	4	2	2	4	1	1	1	1	2	2	3	#NULL!	#NULL!	#NULL!	1	2	2	3	1	1	4	3	1	1	1	1	1	1	1	1	1	1	1	2	2	2	2	2	4	2	1	2	3	4	1	2	2	2
2	3	4	1	2	2	1	1	1	1	2	3	4	#NULL!	#NULL!	#NULL!	1	2	1	3	1	1	4	3	1	1	1	1	1	1	1	1	1	1	1	2	2	2	2	1	3	3	3	2	2	4	2	2	2	2
2	3	3	3	2	4	1	1	1	1	2	2	1	#NULL!	#NULL!	#NULL!	1	2	2	3	1	1	4	3	1	1	1	1	1	1	1	1	1	1	1	2	2	2	2	2	3	2	2	2	2	4	1	2	2	2
1	3	3	2	2	2	1	1	1	1	2	2	2	#NULL!	#NULL!	#NULL!	1	2	2	2	1	1	3	3	1	1	1	1	1	1	1	1	1	1	1	2	2	2	2	2	3	2	2	2	3	3	1	2	2	2
1	3	2	3	2	1	1	1	1	1	2	2	2	#NULL!	#NULL!	#NULL!	1	2	2	3	1	2	4	3	1	1	1	1	1	1	1	1	1	1	1	2	2	2	2	2	3	1	2	2	2	3	2	2	2	2
2	3	4	2	2	4	1	1	1	1	2	2	3	#NULL!	#NULL!	#NULL!	1	2	2	3	1	1	4	3	1	1	1	1	1	1	1	1	1	1	1	2	2	2	2	2	4	2	1	2	3	4	1	2	2	2
2	2	3	3	2	4	1	1	1	1	2	2	2	#NULL!	#NULL!	#NULL!	2	2	2	1	2	2	3	2	1	1	1	2	2	2	1	1	1	1	2	2	2	2	2	2	2	2	2	2	3	4	1	2	2	2
1	3	3	3	2	1	1	1	1	1	2	2	4	#NULL!	#NULL!	#NULL!	1	2	2	3	1	2	3	2	1	1	1	1	2	1	1	1	1	1	1	2	2	2	2	2	2	1	2	2	2	3	1	2	2	2
2	3	4	3	2	4	1	1	1	1	2	2	2	#NULL!	#NULL!	#NULL!	1	2	2	2	2	2	3	3	1	1	1	1	1	1	1	1	1	1	1	2	1	2	2	2	2	1	2	2	2	3	1	2	2	2
2	2	2	3	1	1	1	1	1	1	2	2	3	#NULL!	#NULL!	#NULL!	1	2	2	2	2	1	4	2	1	1	1	1	1	1	1	1	1	1	1	2	1	2	2	2	2	1	2	2	2	3	1	2	2	2
2	2	2	5	1	2	1	1	1	1	2	2	2	#NULL!	#NULL!	#NULL!	1	2	2	2	2	2	3	3	1	1	1	1	1	1	1	1	1	1	1	2	2	2	2	2	2	1	2	2	2	3	1	2	2	2
2	3	3	2	2	2	1	1	1	1	2	2	3	#NULL!	#NULL!	#NULL!	1	2	2	2	2	1	3	3	1	1	1	1	1	1	1	1	1	1	1	2	1	2	2	2	2	2	2	2	2	4	1	2	2	2
2	2	4	2	2	4	1	1	1	1	2	2	2	#NULL!	#NULL!	#NULL!	1	2	2	3	1	1	3	3	1	1	1	1	1	1	1	1	1	1	1	2	1	2	2	2	2	1	2	2	2	4	1	2	2	2
2	3	3	3	2	2	1	1	1	1	2	2	2	#NULL!	#NULL!	#NULL!	2	2	2	1	2	3	4	3	1	1	1	1	1	1	1	1	1	1	1	2	2	2	2	2	2	1	3	2	3	3	1	2	2	2
2	2	2	3	1	1	1	1	1	1	2	2	3	#NULL!	#NULL!	#NULL!	1	2	2	2	2	1	4	2	1	1	1	1	1	1	1	1	1	1	1	2	1	2	2	2	2	1	2	2	2	3	1	2	2	2
2	3	4	2	2	4	1	1	1	1	2	2	2	#NULL!	#NULL!	#NULL!	1	2	2	3	1	1	3	3	1	1	1	1	1	1	1	1	1	1	1	2	1	2	2	2	2	1	2	2	2	4	1	2	2	2
1	3	4	3	2	4	1	1	1	1	2	2	4	#NULL!	#NULL!	#NULL!	1	2	2	3	4	2	4	2	1	1	1	1	1	1	1	1	2	1	1	1	2	2	2	3	4	2	2	2	2	3	1	3	2	2
2	2	2	5	2	2	1	1	1	1	2	2	2	#NULL!	#NULL!	#NULL!	1	2	2	2	2	2	3	3	1	1	1	1	1	1	1	1	1	1	1	2	2	2	2	2	2	1	2	2	2	3	1	2	2	2
2	2	2	4	1	2	1	1	1	1	2	2	3	#NULL!	#NULL!	#NULL!	2	2	1	2	1	1	3	3	1	1	1	1	1	1	1	1	1	1	1	2	2	2	2	2	4	2	2	2	2	3	1	2	2	2
2	3	3	3	2	4	1	1	1	1	2	2	1	#NULL!	#NULL!	#NULL!	1	2	2	3	1	1	4	3	1	1	1	1	1	1	1	1	1	1	1	2	2	2	2	2	3	2	2	2	2	4	1	2	2	2
2	2	3	4	2	1	1	1	1	1	2	2	2	#NULL!	#NULL!	#NULL!	1	2	1	2	1	1	4	3	1	1	1	1	1	1	1	1	1	1	1	2	3	3	3	3	3	1	1	3	3	3	1	2	2	2
2	3	2	3	2	4	1	1	1	1	2	2	4	#NULL!	#NULL!	#NULL!	1	2	2	2	1	1	3	2	1	1	1	1	1	1	1	1	1	1	1	2	#NULL!	#NULL!	#NULL!	#NULL!	#NULL!	#NULL!	#NULL!	#NULL!	#NULL!	#NULL!	1	2	2	2
2	3	2	3	2	4	1	1	1	1	2	2	4	#NULL!	#NULL!	#NULL!	1	2	2	2	1	1	3	2	1	1	1	1	1	1	1	1	1	1	1	2	2	2	2	2	4	2	2	2	3	4	1	2	2	2
1	3	2	3	2	1	1	1	1	1	2	2	2	#NULL!	#NULL!	#NULL!	1	2	2	3	1	2	4	3	1	1	1	1	1	1	1	1	1	1	1	2	2	2	2	2	3	2	2	2	2	3	1	2	2	2
1	3	2	3	2	1	1	1	1	1	2	2	2	#NULL!	#NULL!	#NULL!	1	2	2	3	1	2	4	3	1	1	1	1	1	1	1	1	1	1	1	2	2	2	2	2	3	2	2	2	2	3	1	2	2	2
2	3	4	2	2	4	1	1	1	1	2	2	3	#NULL!	#NULL!	#NULL!	1	2	2	3	1	1	4	3	1	1	1	1	1	1	1	1	1	1	1	1	2	2	2	2	4	2	1	2	3	4	1	2	2	2
1	3	2	3	2	1	1	1	1	1	2	2	2	#NULL!	#NULL!	#NULL!	1	2	2	3	1	2	4	3	1	1	1	1	1	1	1	1	1	1	1	2	2	2	2	2	3	2	2	2	2	3	1	2	2	2
1	3	3	2	2	2	1	1	1	1	2	2	2	#NULL!	#NULL!	#NULL!	1	2	2	2	1	1	3	3	1	1	1	1	1	1	1	1	1	1	1	2	2	2	2	2	3	2	2	2	3	3	1	2	2	2
2	3	4	2	2	4	1	1	1	1	2	2	3	#NULL!	#NULL!	#NULL!	1	2	2	3	1	1	4	3	1	1	1	1	1	1	1	1	1	1	1	1	2	2	2	2	4	2	1	2	3	4	1	2	2	2
2	3	4	2	2	4	1	1	1	1	2	2	2	#NULL!	#NULL!	#NULL!	1	2	2	3	1	1	4	3	1	1	1	1	1	1	1	1	1	1	1	2	2	2	2	2	3	2	2	2	3	4	1	2	2	2
2	3	4	2	2	4	1	1	1	1	2	2	3	#NULL!	#NULL!	#NULL!	1	2	2	3	1	1	4	3	1	1	1	1	1	1	1	1	1	1	1	1	2	2	2	2	4	2	1	2	3	4	1	2	2	2
2	3	2	3	2	2	1	1	1	1	2	2	2	#NULL!	#NULL!	#NULL!	1	2	2	3	1	1	4	3	1	1	1	1	1	1	1	1	1	1	1	2	2	2	2	2	3	2	2	3	3	3	4	4	4	4
2	3	4	2	2	4	1	1	1	1	2	2	3	#NULL!	#NULL!	#NULL!	2	2	3	3	1	1	4	3	1	1	1	1	1	1	1	1	1	1	1	2	2	2	2	2	4	2	2	2	3	3	1	1	1	1
2	3	4	2	2	4	1	1	1	1	2	2	2	#NULL!	#NULL!	#NULL!	1	2	2	3	1	1	4	3	1	1	1	1	1	1	1	1	1	1	1	2	2	2	2	2	3	2	2	2	3	4	1	2	2	2
2	3	4	2	2	4	1	1	1	1	2	2	2	#NULL!	#NULL!	#NULL!	1	2	2	3	1	1	4	3	1	1	1	1	1	1	1	1	1	1	1	2	2	2	2	2	3	2	2	2	3	4	1	2	2	2
2	3	3	2	2	4	1	1	1	1	2	2	3	#NULL!	#NULL!	#NULL!	1	2	2	2	2	2	4	3	1	1	1	1	1	1	1	1	1	1	1	2	2	2	1	2	3	2	2	2	2	4	1	2	2	2
2	3	3	2	2	4	1	1	1	1	2	2	3	#NULL!	#NULL!	#NULL!	1	2	2	2	2	2	4	3	1	1	1	1	1	1	1	1	1	1	1	2	2	2	1	2	3	2	2	2	2	4	1	2	2	2
2	3	4	3	2	4	1	1	1	1	2	2	2	#NULL!	#NULL!	#NULL!	2	2	2	2	2	2	3	3	1	1	1	1	1	1	1	1	1	1	1	2	2	3	3	3	3	2	2	2	3	3	1	2	2	2
2	3	3	3	2	2	1	1	1	1	2	2	2	#NULL!	#NULL!	#NULL!	2	2	2	1	2	3	4	3	1	1	1	1	1	1	1	1	1	1	1	2	2	2	2	2	2	1	3	2	3	3	1	2	2	2
2	2	2	5	1	2	1	1	1	1	2	2	2	#NULL!	#NULL!	#NULL!	1	2	2	2	2	2	3	3	1	1	1	1	1	1	1	1	1	1	1	2	2	2	2	2	2	1	2	2	2	3	1	2	2	2
1	3	1	3	1	2	1	1	1	1	2	2	1	#NULL!	#NULL!	#NULL!	2	2	2	2	1	1	3	4	1	1	1	1	1	1	1	1	1	1	1	2	1	2	2	2	3	2	2	2	1	2	1	2	2	2
2	3	4	3	2	4	1	1	1	1	2	2	2	#NULL!	#NULL!	#NULL!	1	2	2	2	2	2	3	3	1	1	1	1	1	1	1	1	1	1	1	2	1	2	2	2	2	1	2	2	2	3	1	2	2	2
1	2	2	4	1	2	1	1	1	1	2	2	3	#NULL!	#NULL!	#NULL!	1	2	2	3	1	1	3	2	1	1	1	1	1	1	1	2	2	1	1	2	2	2	3	2	4	2	2	2	2	3	2	3	1	2
2	3	4	3	2	4	1	1	1	1	2	2	2	#NULL!	#NULL!	#NULL!	1	2	2	2	2	2	3	3	1	1	1	1	1	1	1	1	1	1	1	2	1	2	2	2	2	1	2	2	2	3	1	2	2	2
2	2	4	3	2	4	1	1	1	1	2	2	2	#NULL!	#NULL!	#NULL!	2	2	2	1	2	2	3	2	1	1	1	2	2	2	1	1	1	1	2	2	2	2	2	2	2	2	2	2	3	4	1	2	2	2
2	2	4	2	2	4	1	1	1	1	2	2	2	#NULL!	#NULL!	#NULL!	1	2	2	3	1	1	3	3	1	1	1	1	1	1	1	1	1	1	1	2	1	2	2	2	2	1	2	2	2	4	1	2	2	2
2	2	4	3	2	4	1	1	1	1	2	2	2	#NULL!	#NULL!	#NULL!	2	2	2	1	2	2	3	2	1	1	1	2	2	2	1	1	1	1	2	2	2	2	2	2	2	2	2	2	3	4	1	2	2	2
1	3	2	3	2	4	1	1	1	2	1	1	1	#NULL!	#NULL!	#NULL!	1	2	2	3	1	2	4	3	1	1	1	2	2	1	1	1	2	1	1	2	2	3	3	3	4	2	1	2	2	4	1	2	2	2
2	3	4	3	2	4	1	1	1	1	2	2	2	#NULL!	#NULL!	#NULL!	1	2	2	2	2	2	3	3	1	1	1	1	1	1	1	1	1	1	1	2	1	2	2	2	2	1	2	2	2	3	1	2	2	2
2	2	4	3	2	4	1	1	1	1	2	2	2	#NULL!	#NULL!	#NULL!	2	2	2	1	2	2	3	2	1	1	1	2	2	2	1	1	1	1	2	2	2	2	2	2	2	2	2	2	3	4	1	2	2	2
1	2	2	4	1	2	1	1	1	1	2	2	3	#NULL!	#NULL!	#NULL!	1	2	2	3	1	1	3	2	1	1	1	1	1	1	1	2	2	1	1	2	2	2	3	2	4	2	2	2	2	3	2	3	1	2
2	2	4	3	2	4	1	1	1	1	2	2	2	#NULL!	#NULL!	#NULL!	2	2	2	1	2	2	3	2	1	1	1	2	2	2	1	1	1	1	2	2	2	2	2	2	2	2	2	2	3	4	1	2	2	2
1	2	2	4	1	2	1	1	1	1	2	2	3	#NULL!	#NULL!	#NULL!	1	2	2	3	1	1	3	2	1	1	1	1	1	1	1	2	2	1	1	2	2	2	3	2	4	2	2	2	2	3	2	3	1	2
2	2	3	3	2	4	1	1	1	1	2	2	2	#NULL!	#NULL!	#NULL!	2	2	2	2	1	2	3	3	1	1	1	1	1	1	1	1	1	1	1	2	1	2	2	2	4	1	2	2	2	3	1	2	2	2
2	2	2	5	1	2	1	1	1	1	2	2	2	#NULL!	#NULL!	#NULL!	1	2	2	2	2	2	3	3	1	1	1	1	1	1	1	1	1	1	1	2	2	2	2	2	2	1	2	2	2	3	1	2	2	2
1	3	1	3	1	2	1	1	1	1	2	2	1	#NULL!	#NULL!	#NULL!	2	2	2	2	1	1	3	4	1	1	1	1	1	1	1	1	1	1	1	2	1	2	2	2	3	2	2	2	1	2	1	2	2	2
2	2	4	3	2	4	1	1	1	1	2	2	2	#NULL!	#NULL!	#NULL!	2	2	2	1	2	2	3	2	1	1	1	2	2	2	1	1	1	1	2	2	2	2	2	2	2	2	2	2	3	4	1	2	2	2
1	3	4	3	2	4	1	1	1	1	2	2	4	#NULL!	#NULL!	#NULL!	1	2	2	3	4	2	4	2	1	1	1	1	1	1	1	1	2	1	1	1	2	2	2	3	4	2	2	2	2	3	1	3	2	2
2	3	4	2	2	4	1	1	1	1	2	2	2	#NULL!	#NULL!	#NULL!	1	2	2	3	1	1	4	3	1	1	1	1	1	1	1	1	1	1	1	2	2	2	2	2	3	2	2	2	3	4	1	2	2	2
2	3	4	2	2	4	1	1	1	1	2	2	3	#NULL!	#NULL!	#NULL!	2	2	3	3	1	1	4	3	1	1	1	1	1	1	1	1	1	1	1	2	2	2	2	2	4	2	2	2	3	3	1	1	1	1
2	3	4	2	2	4	1	1	1	1	2	2	3	#NULL!	#NULL!	#NULL!	2	2	3	3	1	1	4	3	1	1	1	1	1	1	1	1	1	1	1	2	2	2	2	2	4	2	2	2	3	3	1	1	1	1
1	3	3	4	1	2	1	1	1	1	2	2	4	#NULL!	#NULL!	#NULL!	1	2	2	3	1	1	4	3	1	1	1	1	1	1	1	1	1	1	1	2	2	2	2	2	3	2	2	2	3	4	1	2	2	2
1	3	3	2	2	2	1	1	1	1	2	2	2	#NULL!	#NULL!	#NULL!	1	2	2	2	1	1	3	3	1	1	1	1	1	1	1	1	1	1	1	2	2	2	2	2	3	2	2	2	3	3	1	2	2	2
2	2	4	4	2	1	1	1	1	1	2	2	2	#NULL!	#NULL!	#NULL!	1	2	1	2	1	1	4	3	1	1	1	1	1	1	1	1	1	1	1	2	3	3	3	3	3	2	2	3	3	3	1	2	2	2
2	3	3	3	2	4	1	1	1	1	2	3	2	#NULL!	#NULL!	#NULL!	2	2	1	2	2	2	2	3	1	1	1	1	1	1	1	1	1	1	1	2	#NULL!	#NULL!	#NULL!	#NULL!	#NULL!	#NULL!	#NULL!	#NULL!	#NULL!	#NULL!	#NULL!	#NULL!	#NULL!	#NULL!
2	3	2	3	2	2	1	1	1	1	2	2	2	#NULL!	#NULL!	#NULL!	1	2	2	3	1	1	4	3	1	1	1	1	1	1	1	1	1	1	1	2	2	2	2	2	3	2	2	3	3	3	2	2	2	2
2	3	4	3	2	2	1	1	1	1	2	2	3	#NULL!	#NULL!	#NULL!	1	2	2	3	1	1	4	3	1	1	1	1	1	1	1	1	1	1	1	2	2	2	2	2	3	2	2	2	3	4	1	2	2	2
2	3	4	2	2	2	1	1	1	1	2	2	2	#NULL!	#NULL!	#NULL!	1	2	2	3	1	1	4	3	1	1	1	1	1	1	1	1	1	1	1	2	2	2	2	2	3	2	2	2	3	4	1	2	2	2
2	2	2	4	2	2	1	1	1	1	2	2	3	#NULL!	#NULL!	#NULL!	2	2	1	2	1	1	3	3	1	1	1	1	1	1	1	1	1	1	1	2	2	2	2	2	4	2	2	2	2	3	1	2	2	2
2	2	2	5	2	2	1	1	1	1	2	2	2	#NULL!	#NULL!	#NULL!	1	2	2	2	2	2	3	2	1	1	1	1	1	2	1	2	2	1	1	2	2	2	2	3	3	2	2	2	3	3	1	2	2	2
2	3	3	2	2	4	1	1	1	1	2	2	3	#NULL!	#NULL!	#NULL!	1	2	2	2	2	2	4	3	1	1	1	1	1	1	1	1	1	1	1	2	2	2	1	2	3	2	2	2	2	4	1	2	2	2
2	3	4	2	2	4	1	1	1	1	2	2	3	#NULL!	#NULL!	#NULL!	2	2	3	3	1	1	4	3	1	1	1	1	1	1	1	1	1	1	1	2	2	2	2	2	4	2	2	2	3	3	1	1	1	1
1	2	4	4	2	4	1	1	1	1	2	3	4	#NULL!	#NULL!	#NULL!	2	2	2	2	1	1	4	3	1	1	1	1	1	1	1	1	1	1	1	1	2	2	2	2	3	2	2	3	2	3	1	2	2	2
1	3	3	4	1	2	1	1	1	1	2	2	4	#NULL!	#NULL!	#NULL!	1	2	2	3	1	1	4	3	1	1	1	1	1	1	1	1	1	1	1	2	2	2	2	2	3	2	2	2	3	4	1	2	2	2
2	3	4	1	2	2	1	1	1	1	2	3	4	#NULL!	#NULL!	#NULL!	1	2	1	3	1	1	4	3	1	1	1	1	1	1	1	1	1	1	1	2	2	2	2	1	3	3	3	2	2	4	2	2	2	2
2	3	2	3	2	2	1	1	1	1	2	2	2	#NULL!	#NULL!	#NULL!	1	2	2	3	1	1	4	3	1	1	1	1	1	1	1	1	1	1	1	2	2	2	2	2	3	2	2	3	3	3	2	2	2	2
2	2	4	4	2	4	1	1	1	1	2	3	4	#NULL!	#NULL!	#NULL!	2	2	2	2	1	1	4	3	1	1	1	1	1	1	1	1	1	1	1	1	2	2	2	2	3	2	2	3	2	3	1	2	2	2
1	2	2	5	1	2	1	1	1	1	1	1	1	#NULL!	#NULL!	#NULL!	1	2	2	3	1	1	3	2	1	1	1	1	1	2	1	2	2	1	1	2	3	3	4	3	4	1	2	2	2	4	1	2	2	1
2	3	2	5	1	2	1	1	1	1	2	2	2	#NULL!	#NULL!	#NULL!	1	2	2	2	2	2	3	2	1	1	1	1	1	2	1	2	2	1	1	2	2	2	2	3	3	2	2	2	3	3	1	2	2	2
1	2	4	4	2	4	1	1	1	1	2	3	4	#NULL!	#NULL!	#NULL!	2	2	2	2	1	1	4	3	1	1	1	1	1	1	1	1	1	1	1	1	2	2	2	2	3	2	2	3	2	3	1	2	2	2
1	3	3	4	1	2	1	1	1	1	2	2	4	#NULL!	#NULL!	#NULL!	1	2	2	3	1	2	4	3	1	1	1	1	1	1	1	1	1	1	1	2	2	2	2	2	3	2	2	2	3	4	1	2	2	2
2	3	4	1	2	2	1	1	1	1	2	3	4	#NULL!	#NULL!	#NULL!	1	2	1	3	1	1	4	3	1	1	1	1	1	1	1	1	1	1	1	2	2	2	2	1	3	3	3	2	2	4	2	2	2	2
2	3	3	2	2	4	1	1	1	1	2	2	3	#NULL!	#NULL!	#NULL!	1	2	2	2	2	2	4	3	1	1	1	1	1	1	1	1	1	1	1	2	2	2	1	2	3	2	2	2	2	4	1	2	2	2
2	2	2	4	1	2	1	1	1	1	2	2	3	#NULL!	#NULL!	#NULL!	2	2	1	2	1	1	3	3	1	1	1	1	1	1	1	1	1	1	1	2	2	2	2	2	4	2	2	2	2	3	1	2	2	2
2	3	2	3	2	2	1	1	1	1	2	2	2	#NULL!	#NULL!	#NULL!	1	2	2	3	1	1	4	3	1	1	1	1	1	1	1	1	1	1	1	2	2	2	2	2	4	2	2	3	3	3	2	2	2	2
1	3	4	3	2	4	1	1	1	1	2	3	2	#NULL!	#NULL!	#NULL!	2	2	2	3	1	2	3	3	1	1	1	1	1	1	1	1	1	1	1	2	3	2	3	3	3	2	2	2	2	4	2	1	2	2
2	2	4	4	2	1	1	1	1	1	2	2	2	#NULL!	#NULL!	#NULL!	2	2	2	3	1	2	3	3	1	1	1	1	1	1	1	1	1	1	1	2	3	2	3	3	3	2	2	2	2	4	2	1	2	2
2	2	4	4	2	1	1	1	1	1	2	2	2	#NULL!	#NULL!	#NULL!	1	2	1	2	1	1	4	3	1	1	1	1	1	1	1	1	1	1	1	2	3	3	3	3	3	2	2	3	3	3	1	2	2	2
2	3	2	3	2	4	1	1	1	1	2	2	4	#NULL!	#NULL!	#NULL!	1	2	2	2	1	1	3	2	1	1	1	1	1	1	1	1	1	1	1	2	2	2	2	3	4	2	2	2	2	4	1	2	2	2
2	3	3	2	2	4	1	1	1	1	2	2	3	#NULL!	#NULL!	#NULL!	1	2	2	2	2	2	4	3	1	1	1	1	1	1	1	1	1	1	1	2	2	2	1	2	3	2	2	2	2	4	1	2	2	2
2	3	2	3	2	4	1	1	1	1	2	2	4	#NULL!	#NULL!	#NULL!	1	2	2	2	1	1	3	2	1	1	1	1	1	1	1	1	1	1	1	2	2	2	2	2	4	2	2	2	3	4	1	2	2	2
2	3	3	2	2	4	1	1	1	1	2	2	3	#NULL!	#NULL!	#NULL!	1	2	2	2	2	2	4	3	1	1	1	1	1	1	1	1	1	1	1	2	2	2	1	2	3	2	2	2	2	4	1	2	2	2
2	3	3	3	2	4	1	1	1	1	2	2	1	#NULL!	#NULL!	#NULL!	1	2	2	3	1	1	4	3	1	1	1	1	1	1	1	1	1	1	1	2	2	2	2	2	3	2	2	2	2	4	1	2	2	2
1	2	2	5	1	2	1	1	1	1	1	1	1	#NULL!	#NULL!	#NULL!	1	2	2	3	1	1	3	2	1	1	1	1	1	2	1	2	2	1	1	2	3	3	4	3	4	1	2	2	2	4	1	2	2	1
2	3	2	3	2	4	1	1	1	1	2	2	4	#NULL!	#NULL!	#NULL!	1	2	2	2	1	1	3	2	1	1	1	1	1	1	1	1	1	1	1	2	2	2	2	2	4	2	2	2	3	4	1	2	2	2
1	2	4	4	2	4	1	1	1	1	2	3	4	#NULL!	#NULL!	#NULL!	2	2	2	2	1	1	4	3	1	1	1	1	1	1	1	1	1	1	1	1	2	2	2	2	3	2	2	3	2	3	1	2	2	2
1	2	4	4	2	4	1	1	1	1	2	3	4	#NULL!	#NULL!	#NULL!	2	2	2	2	1	1	4	3	1	1	1	1	1	1	1	1	1	1	1	1	2	2	2	2	3	2	2	3	2	3	1	2	2	2
1	3	4	3	2	4	1	1	1	1	2	3	2	#NULL!	#NULL!	#NULL!	2	2	2	3	1	2	3	3	1	1	1	1	1	1	1	1	1	1	1	2	3	2	3	3	3	2	2	2	2	4	2	1	2	2
#NULL!	3	3	3	2	4	1	1	1	1	2	3	2	0	0	0	2	2	1	2	2	2	2	3	1	1	1	1	1	1	1	1	1	1	1	2	2	2	2	2	4	2	2	2	3	3	1	3	2	2
1	2	2	3	1	4	1	1	1	1	2	#NULL!	#NULL!	0	0	0	1	2	1	1	1	2	3	2	1	2	1	1	1	1	1	1	1	1	1	2	2	2	1	2	4	1	2	3	3	4	1	2	2	2
2	3	3	2	2	4	1	1	2	1	2	2	5	83.33	83.33	83.33	1	2	2	4	4	4	3	2	1	2	1	2	2	1	2	1	1	1	1	2	1	1	1	1	4	1	1	2	2	4	1	1	1	1
2	2	3	1	2	4	1	1	1	1	2	2	0	100	100	100	1	4	2	3	4	3	4	3	1	1	1	2	2	1	2	1	1	1	1	2	2	2	2	1	4	1	1	1	3	4	1	1	1	2
2	2	2	3	2	4	1	1	1	1	2	3	4	86.67	86.67	86.67	2	2	2	4	4	3	3	2	2	1	2	1	2	1	2	1	1	1	1	2	1	2	2	1	4	2	2	3	2	4	1	1	2	2
2	2	3	3	2	4	1	1	1	1	2	2	8	73.33	73.33	73.33	1	2	3	4	4	4	3	2	2	1	1	1	2	2	2	1	1	1	1	2	1	2	2	1	4	1	2	2	2	2	2	2	2	2
2	2	2	3	2	4	1	1	1	1	2	3	4	86.67	86.67	86.67	1	2	4	3	2	2	4	2	2	1	1	1	2	2	2	1	1	1	1	2	1	1	1	1	4	2	1	1	2	1	1	2	2	2
1	3	3	1	2	4	1	1	1	1	2	2	6	90	90	90	1	2	2	4	4	3	3	2	2	1	1	1	2	2	2	1	1	1	1	1	2	2	2	1	4	1	2	2	2	2	1	1	1	2
2	2	3	1	2	4	1	1	1	1	2	#NULL!	#NULL!	#NULL!	#NULL!	#NULL!	1	2	2	2	4	4	3	2	#NULL!	#NULL!	#NULL!	#NULL!	#NULL!	#NULL!	#NULL!	#NULL!	#NULL!	#NULL!	#NULL!	#NULL!	1	2	2	2	4	2	2	1	2	2	2	1	2	2
2	3	4	1	2	4	1	1	1	2	2	3	4	#NULL!	#NULL!	#NULL!	1	2	2	4	4	2	4	2	2	1	2	1	2	1	2	1	1	1	1	1	4	1	1	1	5	1	1	1	2	4	1	1	1	1
1	3	3	2	2	4	1	1	1	1	1	3	4	86.67	86.67	86.67	1	2	2	4	4	3	4	1	2	1	2	1	2	1	2	1	1	1	1	2	2	1	2	1	5	1	2	3	2	2	1	1	1	1
2	3	3	1	2	4	1	1	1	1	2	2	5	83.33	83.33	83.33	2	3	2	4	4	4	3	2	2	1	1	1	2	1	2	1	1	1	1	2	1	2	2	2	4	2	2	4	2	4	1	1	1	2
1	3	2	2	1	4	1	1	1	1	2	2	6	80	80	80	2	2	2	4	4	2	3	3	2	1	1	1	2	2	2	1	2	1	1	1	2	2	3	1	4	2	2	2	2	2	1	1	2	2
1	2	4	1	2	4	1	1	1	1	2	3	4	86.67	86.67	86.67	2	3	2	4	4	4	2	2	1	1	1	1	2	2	2	1	1	1	1	2	1	2	2	2	2	2	2	4	3	4	1	2	2	2
2	1	1	5	2	4	1	1	1	1	2	#NULL!	#NULL!	#NULL!	#NULL!	#NULL!	1	1	5	3	4	2	3	2	2	1	2	1	2	2	2	1	1	1	1	2	1	2	1	1	4	1	2	4	1	4	1	1	1	2
2	2	1	4	1	4	1	1	1	1	2	#NULL!	#NULL!	#NULL!	#NULL!	#NULL!	1	2	1	2	1	3	3	3	1	1	1	1	1	1	1	1	1	1	1	2	2	2	2	2	4	2	2	3	2	4	1	2	1	1
2	2	1	2	2	4	1	1	1	1	2	2	6	90	90	90	1	2	2	3	4	3	4	2	2	1	2	1	2	1	2	1	1	1	1	2	4	1	1	1	5	1	1	1	3	1	1	1	1	1
2	3	4	1	2	4	1	1	1	1	2	2	6	90	#NULL!	#NULL!	1	2	3	4	4	3	2	1	2	1	1	1	2	2	2	1	1	1	1	2	1	1	2	2	3	1	1	2	1	2	1	2	2	2
1	3	4	2	2	4	1	1	1	1	2	3	4	86.67	#NULL!	#NULL!	1	2	2	4	4	4	3	2	2	1	1	1	2	1	1	1	1	1	1	2	1	2	2	2	4	1	2	2	2	2	1	2	2	2
2	1	1	4	2	4	1	1	1	1	2	2	5	83.33	#NULL!	#NULL!	1	2	1	2	4	3	2	2	2	1	1	1	2	1	1	1	1	1	1	2	1	2	2	2	2	1	2	2	2	2	1	1	2	2
1	3	3	1	1	4	1	1	1	1	2	3	4	86.67	#NULL!	#NULL!	1	2	1	3	3	3	3	1	2	1	1	1	2	2	1	1	1	1	1	2	1	2	2	2	4	1	2	2	2	3	2	2	2	2
1	2	1	1	2	4	1	1	1	1	2	3	3	90	#NULL!	#NULL!	1	2	2	2	2	2	2	4	1	1	1	1	2	2	2	1	1	1	1	2	1	2	2	2	4	1	1	2	2	3	2	2	2	2
2	1	1	4	2	4	1	1	1	1	2	2	6	90	90	#NULL!	1	2	2	2	2	2	1	2	1	1	1	1	2	2	2	1	1	1	1	2	2	2	2	1	4	1	2	2	2	2	2	2	1	1
1	2	4	4	2	4	1	1	1	1	2	2	7	88.33	#NULL!	#NULL!	1	2	2	4	4	4	3	2	1	1	1	1	2	2	2	1	1	1	1	1	1	2	2	2	2	2	1	2	3	3	1	2	2	2
2	3	4	2	1	4	1	1	1	1	2	2	6	80	#NULL!	#NULL!	2	3	1	3	4	4	3	3	2	1	1	1	2	2	1	1	1	1	1	2	2	1	1	1	2	2	2	2	2	3	1	2	2	2
2	3	3	1	2	4	1	1	1	1	2	2	5	83.33	#NULL!	#NULL!	2	3	2	3	4	3	3	3	2	1	1	1	2	2	1	1	1	1	1	2	1	1	1	1	4	2	2	3	2	3	2	2	2	3
2	3	3	4	2	4	1	1	1	1	2	#NULL!	#NULL!	#NULL!	#NULL!	#NULL!	1	2	1	3	1	2	3	3	1	1	1	1	1	1	1	1	1	1	1	2	2	3	2	2	5	2	2	2	2	3	1	2	2	1
2	2	1	4	1	4	1	1	1	1	2	#NULL!	#NULL!	#NULL!	#NULL!	#NULL!	1	2	2	2	2	3	3	3	1	1	1	1	1	1	1	1	1	1	1	2	1	2	2	2	5	2	2	2	2	3	1	2	2	2
2	3	4	4	2	4	1	1	1	1	2	#NULL!	#NULL!	#NULL!	#NULL!	#NULL!	1	2	1	3	2	3	3	3	1	1	1	1	1	1	1	1	1	1	1	2	2	3	2	2	4	2	2	2	2	3	1	2	2	2
1	3	4	4	1	4	1	1	1	1	2	#NULL!	#NULL!	#NULL!	#NULL!	#NULL!	1	2	1	2	2	3	3	3	1	1	1	1	1	1	1	1	1	1	1	2	1	2	2	2	5	2	2	2	3	3	1	2	2	2
2	2	2	4	2	4	1	1	1	1	2	#NULL!	#NULL!	#NULL!	#NULL!	#NULL!	#NULL!	#NULL!	#NULL!	#NULL!	#NULL!	#NULL!	#NULL!	#NULL!	1	1	1	1	1	1	1	1	1	1	1	2	1	2	2	3	5	2	2	2	2	4	1	2	2	1
2	3	4	2	2	4	1	1	1	1	2	#NULL!	#NULL!	#NULL!	#NULL!	#NULL!	1	2	2	2	2	3	3	3	1	1	1	1	1	1	1	1	1	1	1	2	2	2	3	3	5	2	2	2	2	4	1	2	1	1
2	3	4	4	2	4	1	1	1	1	2	#NULL!	#NULL!	#NULL!	#NULL!	#NULL!	1	2	2	3	4	2	3	2	1	1	1	1	1	1	1	1	1	1	1	2	2	2	2	2	5	2	2	2	2	4	1	2	2	2
2	3	3	1	2	4	1	1	1	1	2	#NULL!	#NULL!	#NULL!	#NULL!	#NULL!	1	2	2	3	4	4	3	2	1	1	1	1	1	1	1	1	1	1	1	2	1	2	2	2	3	2	2	3	3	4	2	2	2	2
2	3	3	1	2	4	1	1	1	1	2	#NULL!	#NULL!	#NULL!	#NULL!	#NULL!	1	2	2	3	4	4	3	2	1	1	1	1	1	1	1	1	1	1	1	2	1	2	2	2	3	2	2	3	3	4	2	2	2	2
1	2	2	2	1	4	1	1	1	1	2	#NULL!	#NULL!	#NULL!	#NULL!	#NULL!	1	2	2	3	4	2	3	2	1	1	1	1	1	1	1	1	1	1	1	2	2	3	2	2	4	2	3	2	3	3	1	2	2	2
1	3	3	2	2	4	1	1	1	1	2	#NULL!	#NULL!	#NULL!	#NULL!	#NULL!	1	2	1	3	1	3	3	2	1	1	1	1	1	1	1	1	1	1	1	2	2	2	2	3	5	2	2	2	3	3	1	2	2	1
2	2	2	4	1	4	1	1	1	1	2	#NULL!	#NULL!	#NULL!	#NULL!	#NULL!	1	2	2	2	2	3	3	3	1	1	1	1	1	1	1	1	1	1	1	2	1	3	3	2	5	2	2	2	2	4	1	2	2	1
2	3	3	2	2	4	1	1	1	1	2	#NULL!	#NULL!	#NULL!	#NULL!	#NULL!	1	2	2	3	2	3	3	3	1	1	1	1	1	1	1	1	1	1	1	2	2	2	3	3	5	2	2	2	2	4	1	2	2	1
1	3	2	2	1	4	1	1	1	1	2	#NULL!	#NULL!	#NULL!	#NULL!	#NULL!	1	2	1	2	2	2	3	3	1	1	1	1	1	1	1	1	1	1	1	2	2	2	2	3	5	2	3	2	1	4	1	2	2	2
2	2	2	4	2	4	1	1	1	1	2	#NULL!	#NULL!	#NULL!	#NULL!	#NULL!	1	2	2	2	2	2	3	2	1	1	1	1	1	1	1	1	1	1	1	2	2	2	2	2	5	2	2	3	2	4	1	2	2	2
1	3	2	2	1	4	1	1	1	1	2	2	5	83.33	83.33	83.33	1	2	2	2	2	3	5	2	2	1	2	1	2	1	2	1	1	1	1	2	1	2	2	1	5	1	1	2	4	4	1	1	1	2
2	3	4	2	2	4	1	1	1	1	2	#NULL!	#NULL!	#NULL!	#NULL!	#NULL!	1	2	2	3	2	3	2	2	1	1	1	1	1	1	1	1	1	1	1	2	2	2	2	2	5	1	2	2	2	4	1	2	2	2
2	3	3	4	1	4	1	1	1	1	2	#NULL!	#NULL!	#NULL!	#NULL!	#NULL!	1	2	2	2	2	2	3	2	1	1	1	1	1	1	1	1	1	1	1	2	2	2	2	2	5	2	2	2	2	4	1	2	2	2
1	2	4	4	1	4	1	1	1	1	2	#NULL!	#NULL!	#NULL!	#NULL!	#NULL!	1	2	2	2	2	2	3	2	1	1	1	1	1	1	1	1	1	1	1	2	2	2	2	2	5	1	2	2	2	4	1	2	2	2
2	3	2	4	1	4	1	1	1	1	1	#NULL!	#NULL!	#NULL!	#NULL!	#NULL!	1	1	5	1	2	2	4	2	2	1	2	1	2	2	2	1	2	1	1	2	1	1	1	1	5	1	1	1	1	4	1	1	1	3
2	2	2	3	2	2	1	1	1	1	2	2	4	#NULL!	#NULL!	#NULL!	2	2	2	2	2	2	3	3	1	1	1	1	2	1	1	1	1	1	1	2	2	2	2	2	3	2	2	2	2	4	2	2	2	2
2	2	2	4	2	1	1	1	1	1	2	2	4	#NULL!	#NULL!	#NULL!	1	2	2	2	1	1	2	3	1	1	1	1	1	2	1	2	1	1	1	2	2	2	3	2	3	2	2	1	2	4	1	2	1	2
1	2	3	3	2	4	1	1	1	1	2	3	3	#NULL!	#NULL!	#NULL!	1	2	2	3	1	2	3	4	1	1	1	1	2	1	1	1	1	1	1	2	2	3	2	2	5	3	1	1	2	3	1	2	2	1
1	2	3	3	2	4	1	1	1	1	2	#NULL!	3	#NULL!	#NULL!	#NULL!	1	2	2	3	1	2	3	4	1	1	1	1	2	1	1	1	1	1	1	2	2	3	2	2	5	3	1	1	2	3	1	2	2	1
2	2	3	3	2	4	1	1	1	1	2	3	3	#NULL!	#NULL!	#NULL!	1	2	2	3	1	2	3	4	1	1	1	1	2	2	1	1	1	1	1	2	2	3	2	2	5	3	1	1	2	3	1	2	2	1
1	1	1	4	2	2	1	1	1	1	2	3	9	70	70	70	1	2	2	1	2	2	2	1	1	1	1	1	2	2	2	1	1	1	1	2	4	1	2	1	4	2	1	1	1	3	1	1	1	1
1	3	4	3	1	2	1	1	1	1	2	3	7	76.67	76.67	76.67	1	2	2	2	2	3	3	2	2	1	1	1	2	2	2	2	1	1	1	1	4	2	2	1	3	2	2	3	3	3	1	1	2	2
2	2	3	3	2	3	1	1	1	1	2	2	6	80	80	80	2	3	3	3	3	4	4	2	1	1	2	1	2	2	2	1	1	1	1	2	2	2	2	1	3	2	2	3	2	4	2	1	2	2
2	3	4	1	2	2	1	1	1	1	2	2	2	93.33	93.33	93.33	2	2	3	3	4	3	4	2	1	1	1	1	2	1	1	1	1	1	1	2	1	2	2	2	4	2	2	3	2	3	2	1	1	2
1	3	3	1	2	3	1	1	1	1	2	3	5	83.33	83.33	83.33	2	2	1	2	4	3	4	3	2	1	1	1	2	1	1	1	1	1	1	2	1	2	2	2	4	2	2	3	3	4	2	2	2	2
2	3	4	1	2	2	1	1	1	1	2	3	5	83.33	83.33	83.33	2	2	2	3	4	2	4	3	2	1	1	1	1	1	1	1	1	1	1	2	2	1	2	2	3	2	2	4	2	4	2	2	2	2
1	2	2	3	1	1	1	1	1	1	2	3	4	#NULL!	#NULL!	#NULL!	1	1	2	2	4	3	3	2	1	1	1	1	1	1	1	1	1	1	1	2	2	2	2	2	4	2	2	3	2	4	2	2	2	2
1	2	2	2	2	2	1	1	1	1	2	3	4	86.67	86.67	86.67	1	2	2	2	3	4	3	3	2	1	1	1	2	2	1	1	1	1	1	2	2	2	2	1	4	2	2	3	3	4	2	1	2	1
1	2	1	2	2	4	1	1	1	1	2	2	6	80	80	80	2	2	2	4	4	4	3	2	2	1	1	1	2	2	1	1	1	1	1	2	1	1	2	2	3	2	2	3	2	3	2	2	2	2
2	3	3	1	1	4	1	1	1	1	2	3	12	86.67	86.67	86.67	2	2	1	4	5	4	4	2	2	1	2	1	2	1	2	1	2	1	1	2	2	1	2	1	5	2	2	3	2	4	1	1	1	1
1	2	1	4	1	4	1	1	1	1	1	3	4	86.67	86.67	86.67	1	2	2	3	4	2	4	2	2	1	1	1	2	2	2	1	1	1	1	2	2	2	2	1	5	1	1	4	3	4	1	1	2	2
1	2	4	4	2	4	1	1	1	1	2	3	3	90	90	90	1	1	4	5	5	3	4	2	2	1	2	1	2	2	2	1	1	1	1	1	2	3	1	1	1	2	4	4	3	4	2	2	3	3
2	3	2	2	2	2	1	1	1	1	2	1	4	#NULL!	#NULL!	#NULL!	1	2	1	2	1	2	3	3	1	1	1	1	1	2	2	2	2	1	1	2	2	3	3	2	3	2	2	2	2	4	1	2	2	2
2	2	1	3	1	4	1	1	1	1	2	2	4	#NULL!	#NULL!	#NULL!	1	2	2	1	1	3	3	3	1	1	1	1	2	1	1	1	1	1	1	2	2	2	3	3	3	2	2	2	2	4	1	2	2	2
2	3	3	1	2	4	1	1	1	1	2	3	5	#NULL!	#NULL!	#NULL!	1	2	2	2	1	1	3	3	1	1	1	1	2	1	1	1	1	1	1	2	2	2	2	2	3	3	2	2	3	3	1	2	2	2
1	2	2	5	1	2	1	1	1	1	1	2	3	#NULL!	#NULL!	#NULL!	1	2	2	2	1	1	3	2	1	1	1	1	2	2	2	2	2	1	1	2	3	3	4	2	4	2	1	2	2	4	1	1	2	2
1	3	3	2	2	2	1	1	1	1	2	2	2	#NULL!	#NULL!	#NULL!	1	2	2	2	1	1	3	3	1	1	1	1	2	1	1	1	1	1	1	2	3	2	2	2	3	2	2	3	2	4	1	2	2	2
2	3	4	1	2	4	1	1	1	1	2	3	5	#NULL!	#NULL!	#NULL!	1	2	2	2	1	1	3	3	#NULL!	#NULL!	#NULL!	#NULL!	#NULL!	#NULL!	#NULL!	#NULL!	#NULL!	#NULL!	#NULL!	#NULL!	2	2	2	2	3	3	2	2	3	3	1	2	2	2
2	3	2	2	2	2	1	1	1	1	2	3	4	#NULL!	#NULL!	#NULL!	1	2	1	2	1	2	3	3	1	1	1	1	1	2	2	2	2	1	1	2	2	3	3	2	3	2	2	2	2	4	1	2	2	2
1	3	3	2	2	2	1	1	1	1	2	2	2	#NULL!	#NULL!	#NULL!	1	2	2	2	1	1	3	3	1	1	1	1	2	1	1	1	1	1	1	2	3	2	2	2	3	2	2	3	2	4	1	2	2	2
2	3	2	2	2	2	1	1	1	1	2	3	4	#NULL!	#NULL!	#NULL!	1	2	1	2	1	2	3	3	1	1	1	1	1	2	2	2	2	1	1	2	2	3	3	2	3	2	2	2	2	4	1	2	2	2
2	3	4	1	2	4	1	1	1	1	2	3	5	#NULL!	#NULL!	#NULL!	1	2	2	2	1	1	3	3	#NULL!	#NULL!	#NULL!	#NULL!	#NULL!	#NULL!	#NULL!	#NULL!	#NULL!	#NULL!	#NULL!	#NULL!	2	2	2	2	3	3	2	2	3	3	1	2	2	2
1	3	3	2	2	2	1	1	1	1	2	2	2	#NULL!	#NULL!	#NULL!	1	2	2	2	1	1	3	3	1	1	1	1	2	1	1	1	1	1	1	2	3	2	2	2	3	2	2	3	2	4	1	2	2	2
2	2	1	3	1	4	1	1	1	1	2	2	4	#NULL!	#NULL!	#NULL!	1	2	2	1	1	3	3	3	1	1	1	1	2	1	1	1	1	1	1	2	2	2	3	3	3	2	2	2	2	4	1	2	2	2
2	3	2	2	2	2	1	1	1	1	2	4	3	#NULL!	#NULL!	#NULL!	1	2	1	2	1	2	3	3	1	1	1	1	1	2	2	2	2	1	1	2	2	3	3	2	3	2	2	2	2	4	1	2	2	2
2	3	2	2	2	2	1	1	1	1	2	3	4	#NULL!	#NULL!	#NULL!	1	2	1	2	1	2	3	3	1	1	1	1	1	2	2	2	2	1	1	2	2	3	3	2	3	2	2	2	2	4	1	2	2	2
1	3	3	2	2	2	1	1	1	1	2	2	2	#NULL!	#NULL!	#NULL!	1	2	2	2	1	1	3	3	1	1	1	1	2	1	1	1	1	1	1	2	3	2	2	2	3	2	2	3	2	4	1	2	2	2
2	2	1	3	1	4	1	1	1	1	2	2	4	#NULL!	#NULL!	#NULL!	1	2	2	1	1	3	3	3	1	1	1	1	2	1	1	1	1	1	1	2	2	2	3	3	3	2	2	2	2	4	1	2	2	2
1	2	2	5	1	2	1	1	1	1	1	2	3	#NULL!	#NULL!	#NULL!	1	2	2	2	1	1	3	2	1	1	1	1	2	2	2	2	2	1	1	2	2	2	3	2	4	2	1	2	2	4	1	1	2	2
2	3	2	2	2	2	1	1	1	1	2	3	4	#NULL!	#NULL!	#NULL!	1	2	1	2	1	2	3	3	1	1	1	1	1	2	2	2	2	1	1	2	2	3	3	2	3	2	2	2	2	4	1	2	2	2
1	2	2	5	1	2	1	1	1	1	1	2	3	#NULL!	#NULL!	#NULL!	1	2	2	2	1	1	3	2	1	1	1	1	2	2	2	2	2	1	1	2	3	3	4	2	4	2	1	2	2	4	1	1	2	2
2	2	1	3	1	4	1	1	1	1	2	2	4	#NULL!	#NULL!	#NULL!	1	2	2	1	1	3	3	3	1	1	1	1	2	1	1	1	1	1	1	2	2	2	3	3	3	2	2	2	2	4	1	2	2	2
1	2	4	4	1	2	1	1	1	1	2	2	2	#NULL!	#NULL!	#NULL!	1	2	2	2	1	2	3	3	1	1	1	1	2	1	1	1	1	1	1	2	2	2	1	2	3	2	2	2	2	3	1	2	2	2
2	2	1	3	1	4	1	1	1	1	2	2	4	#NULL!	#NULL!	#NULL!	1	2	2	1	1	3	3	3	1	1	1	1	2	1	1	1	1	1	1	2	2	2	3	3	3	2	2	2	2	4	1	2	2	2
2	2	1	3	1	4	1	1	1	1	2	2	4	#NULL!	#NULL!	#NULL!	1	2	2	1	1	3	3	3	1	1	1	1	2	1	1	1	1	1	1	2	2	2	3	3	3	2	2	2	2	4	1	2	2	2
2	3	2	4	2	1	1	1	1	1	2	2	4	#NULL!	#NULL!	#NULL!	1	2	2	2	1	1	2	3	1	1	1	1	1	2	1	2	1	1	1	2	2	2	3	2	3	2	2	1	2	4	1	2	1	2
2	2	2	4	2	1	1	1	1	1	2	2	4	#NULL!	#NULL!	#NULL!	1	2	2	2	1	1	2	3	1	1	1	1	1	2	1	2	1	1	1	2	2	2	3	2	3	2	2	1	2	4	1	2	1	2
2	2	3	3	2	2	1	1	1	1	2	2	4	#NULL!	#NULL!	#NULL!	2	2	2	2	2	2	3	3	1	1	1	1	2	2	1	1	1	1	1	2	2	2	2	2	3	2	2	2	2	4	2	2	2	2
2	2	2	2	2	2	1	1	1	1	2	2	5	#NULL!	#NULL!	#NULL!	2	2	1	3	2	2	3	2	1	1	1	1	2	2	2	1	1	1	1	2	2	2	3	2	4	2	2	3	2	4	2	2	2	2
2	2	2	5	2	2	1	1	1	1	2	2	3	#NULL!	#NULL!	#NULL!	1	2	2	2	1	2	2	2	1	1	1	1	2	2	2	2	2	1	1	2	1	2	2	2	3	2	2	2	3	4	1	2	2	2
2	2	3	3	2	2	1	1	1	1	2	2	4	#NULL!	#NULL!	#NULL!	2	2	2	2	2	2	3	3	1	1	1	1	1	2	2	1	1	1	1	2	2	2	2	2	3	2	2	2	2	4	2	2	2	2
2	2	2	4	2	1	1	1	1	1	2	2	4	#NULL!	#NULL!	#NULL!	1	2	2	2	1	1	2	3	1	1	1	1	1	2	1	2	1	1	1	2	2	2	3	2	3	2	2	1	2	4	1	2	1	2
2	3	4	1	2	4	1	1	1	1	2	3	5	#NULL!	#NULL!	#NULL!	1	2	2	2	1	1	3	3	1	1	1	1	1	1	1	1	1	1	1	2	2	2	2	2	3	3	2	2	3	3	1	2	2	2
1	2	3	3	2	4	1	1	1	1	2	3	2	#NULL!	#NULL!	#NULL!	1	2	2	3	1	2	3	4	1	1	1	1	2	1	1	1	1	1	1	2	2	3	2	2	5	3	1	1	2	3	1	2	2	1
1	2	4	4	2	2	1	1	1	1	2	1	2	#NULL!	#NULL!	#NULL!	1	2	2	2	1	2	3	3	1	1	1	1	2	1	1	1	1	1	1	2	2	2	1	2	3	2	2	2	2	3	1	2	2	2
2	2	2	5	2	2	1	1	1	1	2	3	3	#NULL!	#NULL!	#NULL!	1	2	2	2	1	2	2	2	1	1	1	1	2	2	2	2	2	1	1	2	1	2	2	2	3	2	2	2	3	4	1	2	2	2
2	2	2	4	2	1	1	1	1	1	2	2	4	#NULL!	#NULL!	#NULL!	1	2	2	2	1	1	2	3	1	1	1	1	1	2	1	2	1	1	1	2	2	2	3	2	3	2	2	1	2	4	1	2	1	2
2	3	4	1	2	4	1	1	1	1	2	3	5	#NULL!	#NULL!	#NULL!	1	2	2	2	1	1	3	3	1	1	1	1	1	1	1	1	1	1	1	2	2	2	2	2	3	3	2	2	3	3	1	2	2	2
1	2	3	3	2	4	1	1	1	1	2	3	2	#NULL!	#NULL!	#NULL!	1	2	2	3	1	2	3	4	1	1	1	1	2	1	1	1	1	1	1	2	2	3	2	2	5	3	1	1	2	3	1	2	2	1
2	2	3	3	2	2	1	1	1	1	2	2	4	#NULL!	#NULL!	#NULL!	2	2	2	2	2	2	3	3	1	1	1	1	2	2	1	1	1	1	1	2	2	2	2	2	3	2	2	2	2	4	2	2	2	2
1	2	2	5	2	2	1	1	1	1	1	2	3	#NULL!	#NULL!	#NULL!	1	2	2	2	1	1	2	2	1	1	1	1	2	2	2	2	2	1	1	2	3	3	4	2	4	2	1	2	2	4	1	1	2	2
2	2	4	2	2	2	1	1	1	1	2	2	4	#NULL!	#NULL!	#NULL!	1	2	2	2	1	2	3	3	1	1	1	1	2	1	1	1	1	1	1	2	2	2	2	2	3	2	1	2	2	3	1	2	2	2
2	2	3	3	2	2	1	1	1	1	2	2	4	#NULL!	#NULL!	#NULL!	2	2	2	2	2	2	3	3	1	1	1	1	2	2	1	1	1	1	1	2	2	2	2	2	3	2	2	2	2	4	2	2	2	2
2	2	3	3	2	2	1	1	1	1	2	2	4	#NULL!	#NULL!	#NULL!	1	2	2	2	1	2	3	3	1	1	1	1	2	1	1	1	1	1	1	2	2	2	2	2	3	2	1	2	2	3	1	2	2	2
2	3	4	1	2	4	1	1	1	1	2	2	5	#NULL!	#NULL!	#NULL!	1	2	2	2	1	1	3	3	1	1	1	1	1	1	1	1	1	1	1	2	2	2	2	2	3	3	2	2	3	3	1	2	2	2
2	2	1	3	2	1	1	1	1	1	2	2	4	#NULL!	#NULL!	#NULL!	1	2	2	2	1	1	2	3	1	1	1	1	1	2	1	2	1	1	1	2	2	2	3	2	3	2	2	1	2	4	1	2	1	2
2	2	3	3	2	2	1	1	1	1	2	2	4	#NULL!	#NULL!	#NULL!	2	2	2	2	2	2	3	3	1	1	1	1	2	2	1	1	1	1	1	2	2	2	2	2	3	2	2	2	2	4	2	2	2	2
2	2	3	3	2	2	1	1	1	1	2	2	4	#NULL!	#NULL!	#NULL!	1	2	2	2	1	2	3	3	1	1	1	1	2	1	1	1	1	1	1	2	2	2	2	2	3	2	1	2	2	3	1	2	2	2
2	2	2	4	2	1	1	1	1	1	2	2	4	#NULL!	#NULL!	#NULL!	1	2	2	2	1	1	2	3	1	1	1	1	1	2	1	2	1	1	1	2	2	2	3	2	3	2	2	1	2	4	2	2	3	2
1	2	4	4	1	2	1	1	1	1	2	2	2	#NULL!	#NULL!	#NULL!	1	2	2	2	1	2	3	3	1	1	1	1	2	1	1	1	1	1	1	2	2	2	1	2	3	2	2	2	2	3	1	2	2	2
2	2	2	5	1	2	1	1	1	1	2	2	3	#NULL!	#NULL!	#NULL!	1	2	2	2	1	2	2	2	1	1	1	1	2	2	2	2	2	1	1	2	1	2	2	2	3	2	2	2	3	4	1	2	2	2
1	2	3	4	1	2	1	1	1	1	2	#NULL!	#NULL!	#NULL!	#NULL!	#NULL!	1	2	2	2	1	2	4	4	1	1	1	1	2	1	1	1	1	1	1	2	2	2	1	2	4	2	2	2	2	4	1	2	2	2
2	2	4	3	2	2	1	1	1	1	2	2	4	#NULL!	#NULL!	#NULL!	1	2	2	2	1	2	3	3	1	1	1	1	2	1	1	1	1	1	1	2	2	2	2	2	3	2	1	2	2	3	1	2	2	2
2	2	2	3	2	2	1	1	1	1	2	2	4	#NULL!	#NULL!	#NULL!	1	2	2	2	1	2	3	3	1	1	1	1	2	1	1	1	1	1	1	2	2	2	2	2	3	2	1	2	2	3	1	2	2	2
1	2	4	4	2	2	1	1	1	1	2	2	2	#NULL!	#NULL!	#NULL!	1	2	2	2	1	2	3	3	1	1	1	1	2	1	1	1	1	1	1	2	2	2	1	2	3	2	2	2	2	3	1	2	2	2
2	2	2	5	1	2	1	1	1	1	2	2	3	#NULL!	#NULL!	#NULL!	1	2	2	2	1	2	2	2	1	1	1	1	2	2	2	2	2	1	1	2	1	2	2	2	3	2	2	2	3	4	1	2	2	2
2	2	2	5	1	2	1	1	1	1	2	3	3	#NULL!	#NULL!	#NULL!	1	2	2	2	1	2	2	2	1	1	1	1	2	2	2	2	2	1	1	2	2	2	2	3	4	#NULL!	#NULL!	#NULL!	#NULL!	#NULL!	#NULL!	#NULL!	#NULL!	#NULL!
2	2	2	4	2	4	1	1	1	1	2	#NULL!	#NULL!	#NULL!	#NULL!	#NULL!	1	2	2	2	1	3	3	2	1	1	1	1	1	1	1	1	1	1	1	2	2	2	2	2	4	1	2	2	3	4	1	2	2	2
2	3	3	4	1	4	1	1	1	1	2	#NULL!	#NULL!	#NULL!	#NULL!	#NULL!	1	2	2	1	1	3	3	2	1	1	1	1	1	1	1	1	1	1	1	2	1	2	2	2	4	1	2	2	3	4	1	2	2	2
1	3	4	1	1	4	1	1	1	1	2	#NULL!	#NULL!	#NULL!	#NULL!	#NULL!	1	2	1	2	1	3	3	3	2	1	1	1	1	1	1	1	1	1	1	2	1	1	2	2	4	1	2	2	2	4	1	2	2	2
2	3	4	2	2	4	1	1	1	1	2	#NULL!	#NULL!	#NULL!	#NULL!	#NULL!	1	2	2	2	1	3	3	3	1	1	1	1	1	1	1	1	1	1	2	2	2	2	2	3	4	1	2	2	2	4	1	2	2	2
2	2	2	4	1	4	1	1	1	1	2	#NULL!	#NULL!	#NULL!	#NULL!	#NULL!	1	2	2	2	1	3	3	3	1	1	1	1	1	1	1	1	1	1	1	2	2	2	2	1	4	1	2	2	3	4	1	2	2	1
1	2	4	2	2	4	1	1	1	1	2	#NULL!	#NULL!	#NULL!	#NULL!	#NULL!	1	2	2	2	1	2	2	1	1	1	1	1	1	1	1	1	1	1	1	2	1	1	2	2	4	1	2	2	2	3	1	2	2	2
1	2	2	2	1	4	1	1	1	1	2	#NULL!	#NULL!	#NULL!	#NULL!	#NULL!	1	2	1	2	2	3	3	2	1	1	1	1	1	1	1	1	1	1	1	2	2	2	2	2	4	1	1	2	3	4	1	2	2	1
2	3	4	1	2	4	1	1	1	1	2	#NULL!	#NULL!	#NULL!	#NULL!	#NULL!	1	2	1	2	1	3	3	2	1	1	1	1	1	1	1	1	1	1	1	2	2	2	3	2	4	1	1	2	2	3	1	2	1	1
1	2	4	4	1	4	1	1	1	1	2	#NULL!	#NULL!	#NULL!	#NULL!	#NULL!	1	2	1	2	1	3	3	2	1	1	1	1	1	1	1	1	1	1	1	2	2	2	2	2	4	1	2	2	2	4	1	2	2	1
2	3	3	1	1	4	1	1	1	1	2	#NULL!	#NULL!	#NULL!	#NULL!	#NULL!	1	2	1	2	1	3	3	2	1	1	1	1	1	1	1	1	1	1	1	2	1	2	2	2	5	2	1	2	2	3	1	2	2	2
2	3	4	1	2	4	1	1	2	1	2	2	5	91.67	91.67	91.67	1	4	1	3	4	4	5	2	2	1	2	1	2	1	2	1	1	1	2	2	2	2	2	1	4	2	2	2	2	3	1	1	1	1
2	3	2	2	1	4	1	2	1	1	2	2	10	83.33	83.33	83.33	1	3	2	3	1	2	4	2	2	1	2	1	2	1	2	1	1	1	1	2	3	4	2	2	2	2	2	4	2	4	1	1	1	1
1	2	3	4	2	4	1	1	1	1	2	#NULL!	#NULL!	#NULL!	#NULL!	#NULL!	1	2	1	2	1	3	3	2	1	1	1	1	1	1	1	1	1	1	1	2	2	3	2	2	4	1	2	2	3	4	1	2	2	2
1	3	3	4	1	4	1	1	1	1	2	#NULL!	#NULL!	#NULL!	#NULL!	#NULL!	1	2	1	2	1	3	3	2	1	1	1	1	1	1	1	1	1	1	1	2	1	2	3	2	4	1	2	2	2	3	1	2	2	1
2	2	4	4	2	4	1	1	1	1	2	#NULL!	#NULL!	#NULL!	#NULL!	#NULL!	1	2	2	2	1	3	3	2	1	1	1	1	1	1	1	1	1	1	1	2	1	2	2	3	5	1	2	2	2	4	1	2	2	2
1	2	1	4	1	4	1	1	1	1	2	#NULL!	#NULL!	#NULL!	#NULL!	#NULL!	1	2	2	2	1	3	3	2	1	1	1	1	1	1	1	1	1	1	1	2	2	2	2	2	4	1	2	2	2	4	1	2	2	1
2	3	2	2	1	4	1	1	1	1	2	#NULL!	#NULL!	#NULL!	#NULL!	#NULL!	1	2	2	2	1	3	3	2	1	1	1	1	1	1	1	1	1	1	1	2	2	3	2	2	5	1	2	2	2	5	1	2	2	2
2	3	2	4	2	4	1	1	1	1	2	#NULL!	#NULL!	#NULL!	#NULL!	#NULL!	1	2	1	2	1	3	3	2	1	1	1	1	1	1	1	1	1	1	1	2	2	2	3	3	5	1	2	2	3	4	1	2	2	1
2	3	4	2	2	4	1	1	1	1	2	#NULL!	#NULL!	#NULL!	#NULL!	#NULL!	1	2	2	2	1	3	3	2	1	1	1	1	1	1	1	1	1	1	1	2	1	1	2	2	3	2	2	2	3	4	1	2	2	1
1	3	3	2	2	4	1	1	1	1	2	#NULL!	#NULL!	#NULL!	#NULL!	#NULL!	1	2	2	2	1	3	3	2	1	1	1	1	1	1	1	1	1	1	1	2	1	2	2	1	4	1	2	2	3	4	1	2	2	1
2	3	2	4	2	4	1	1	1	1	2	#NULL!	#NULL!	#NULL!	#NULL!	#NULL!	1	2	2	2	2	3	3	2	1	1	1	1	1	1	1	1	1	1	1	2	1	2	2	2	5	1	2	2	2	4	1	2	2	2
2	3	2	4	1	4	1	1	1	1	2	#NULL!	#NULL!	#NULL!	#NULL!	#NULL!	1	2	1	2	1	3	3	2	1	1	1	1	1	1	1	1	1	1	1	2	2	2	2	2	4	1	1	2	3	4	1	2	2	1
2	3	3	1	2	4	1	1	1	1	2	#NULL!	#NULL!	#NULL!	#NULL!	#NULL!	1	2	1	2	1	3	3	2	1	1	1	1	1	1	1	1	1	1	1	2	1	2	2	2	5	1	2	2	3	4	1	2	2	1
2	3	4	4	1	4	1	1	1	1	2	#NULL!	#NULL!	#NULL!	#NULL!	#NULL!	1	2	1	2	2	3	3	2	1	1	1	1	1	1	1	1	1	1	1	2	1	2	2	2	4	1	2	2	3	4	1	2	1	1
1	3	2	4	2	4	1	1	1	1	2	#NULL!	#NULL!	#NULL!	#NULL!	#NULL!	1	2	2	2	1	3	3	2	1	1	1	1	1	1	1	1	1	1	1	2	1	2	3	3	4	1	2	2	3	4	1	2	2	1
1	3	3	4	1	4	1	1	1	1	2	#NULL!	#NULL!	#NULL!	#NULL!	#NULL!	1	2	1	1	1	3	3	3	1	1	1	1	1	1	1	1	1	1	1	2	1	2	2	2	4	1	1	1	2	4	1	2	2	1
2	3	2	4	2	4	1	1	1	1	2	#NULL!	#NULL!	#NULL!	#NULL!	#NULL!	1	2	1	2	1	2	3	2	1	1	1	1	1	1	1	1	1	1	1	2	1	2	2	2	5	1	2	2	1	3	1	2	2	2
2	3	4	2	2	4	1	1	1	1	2	#NULL!	#NULL!	#NULL!	#NULL!	#NULL!	1	2	1	2	1	3	3	2	1	1	1	1	1	1	1	1	1	1	1	2	1	1	2	2	5	1	1	2	3	3	1	2	2	1
2	3	4	4	1	4	1	1	1	1	2	#NULL!	#NULL!	#NULL!	#NULL!	#NULL!	1	2	1	2	1	3	3	2	1	1	1	1	1	1	1	1	1	1	1	2	2	1	1	1	4	2	2	2	2	3	1	2	2	2
2	3	4	4	2	4	1	1	1	1	2	#NULL!	#NULL!	#NULL!	#NULL!	#NULL!	1	2	1	2	2	3	3	2	1	1	1	1	1	1	1	1	1	1	1	2	1	2	2	2	5	2	2	2	2	4	1	2	2	1
2	3	2	2	2	4	1	1	1	1	2	#NULL!	#NULL!	#NULL!	#NULL!	#NULL!	1	2	2	2	2	2	3	3	1	1	1	1	1	1	1	1	1	1	1	2	1	2	2	2	4	2	2	2	2	3	1	2	1	2
1	3	2	2	2	4	1	1	1	1	2	#NULL!	#NULL!	#NULL!	#NULL!	#NULL!	1	2	2	2	1	3	3	2	1	1	1	1	1	1	1	1	1	1	1	2	1	1	1	2	4	2	2	1	3	4	1	2	1	1
2	3	3	1	2	4	1	1	1	1	2	#NULL!	#NULL!	#NULL!	#NULL!	#NULL!	1	2	1	2	1	3	3	2	1	1	1	1	1	1	1	1	1	1	1	2	2	2	2	3	5	1	2	2	2	5	1	2	1	1
1	3	2	4	1	4	1	1	1	1	2	#NULL!	#NULL!	#NULL!	#NULL!	#NULL!	1	2	2	2	2	3	3	2	1	1	1	1	1	1	1	1	1	1	1	2	1	2	2	2	4	1	2	2	2	3	1	2	2	1
2	2	2	4	1	4	1	1	1	1	2	#NULL!	#NULL!	#NULL!	#NULL!	#NULL!	1	2	2	2	2	3	3	3	1	1	1	1	1	1	1	1	1	1	1	2	1	2	2	3	4	2	2	2	2	3	1	2	1	1
2	3	4	2	2	4	1	1	1	1	2	#NULL!	#NULL!	#NULL!	#NULL!	#NULL!	1	2	2	2	2	3	3	2	1	1	1	1	1	1	1	1	1	1	1	2	1	2	2	2	5	2	2	2	3	4	1	2	1	2
2	3	3	2	2	4	1	1	1	1	2	#NULL!	#NULL!	#NULL!	#NULL!	#NULL!	1	2	1	2	2	3	3	2	1	1	1	1	1	1	1	1	1	1	1	2	1	2	2	2	5	1	2	2	2	4	1	2	2	1
1	3	3	4	2	4	1	1	1	1	2	#NULL!	#NULL!	#NULL!	#NULL!	#NULL!	1	2	2	3	2	2	3	3	1	1	1	1	1	1	1	1	1	1	1	2	2	3	2	2	4	1	1	2	3	3	1	2	1	1
2	2	4	4	2	4	1	1	1	1	2	#NULL!	#NULL!	#NULL!	#NULL!	#NULL!	1	2	2	3	2	2	3	3	1	1	1	1	1	1	1	1	1	1	1	2	1	2	2	2	5	2	2	2	3	3	1	2	2	1
2	3	4	4	1	4	1	1	1	1	2	#NULL!	#NULL!	#NULL!	#NULL!	#NULL!	1	2	1	2	2	3	3	2	1	1	1	1	1	1	1	1	1	1	1	2	1	2	2	2	5	2	2	2	2	3	1	2	1	2
2	3	2	1	1	4	1	1	1	1	2	#NULL!	#NULL!	#NULL!	#NULL!	#NULL!	1	2	1	2	2	3	3	3	1	1	1	1	1	1	1	1	1	1	1	2	1	2	2	2	5	2	2	2	2	3	1	2	2	1
2	3	3	4	1	4	1	1	1	1	2	#NULL!	#NULL!	#NULL!	#NULL!	#NULL!	1	2	2	3	2	3	3	3	1	1	1	1	1	1	1	1	1	1	1	2	2	2	2	2	5	2	3	2	2	3	1	2	2	2
2	3	2	3	2	2	1	1	1	1	2	#NULL!	#NULL!	#NULL!	#NULL!	#NULL!	1	2	2	3	1	1	4	3	1	1	1	1	1	1	1	1	1	1	1	2	2	2	2	2	3	2	2	3	3	3	2	2	2	2
2	3	3	3	2	4	1	1	1	1	2	2	1	#NULL!	#NULL!	#NULL!	1	2	2	3	1	1	4	3	1	1	1	1	1	1	1	1	1	1	1	2	2	2	2	2	3	2	2	2	2	4	1	2	2	2
2	3	2	3	2	4	1	1	1	1	2	2	4	#NULL!	#NULL!	#NULL!	1	2	2	2	1	1	3	2	1	1	1	1	1	1	1	1	1	1	1	2	2	2	2	2	4	2	2	2	3	4	1	2	2	2
2	3	4	1	2	2	1	1	1	1	2	3	4	#NULL!	#NULL!	#NULL!	1	2	1	3	1	1	4	3	1	1	1	1	1	1	1	1	1	1	1	2	2	2	2	1	3	3	3	2	2	4	2	2	2	2
2	3	4	2	2	4	1	1	1	1	2	2	3	#NULL!	#NULL!	#NULL!	2	2	3	3	1	1	4	3	1	1	1	1	1	1	1	1	1	1	1	2	2	2	2	2	4	2	2	2	3	3	1	1	1	1
2	3	3	3	2	4	1	1	1	1	2	2	1	#NULL!	#NULL!	#NULL!	1	2	2	3	1	1	4	3	1	1	1	1	1	1	1	1	1	1	1	2	2	2	2	2	3	2	2	2	2	4	1	2	2	2
2	3	4	2	2	4	1	1	1	1	2	2	3	#NULL!	#NULL!	#NULL!	2	2	3	3	2	2	4	3	1	1	1	1	1	1	1	1	1	1	1	2	2	2	2	2	4	2	2	2	3	3	1	1	1	1
2	3	4	2	2	4	1	1	1	1	2	2	3	#NULL!	#NULL!	#NULL!	1	2	2	3	1	1	4	3	1	1	1	1	1	1	1	1	1	1	1	2	2	2	2	2	4	2	1	2	3	4	1	2	2	2
2	3	4	1	2	2	1	1	1	1	2	3	4	#NULL!	#NULL!	#NULL!	1	2	1	3	1	1	4	3	1	1	1	1	1	1	1	1	1	1	1	2	2	2	2	1	3	3	3	2	2	4	2	2	2	2
2	3	3	3	2	4	1	1	1	1	2	2	1	#NULL!	#NULL!	#NULL!	1	2	2	3	1	1	4	3	1	1	1	1	1	1	1	1	1	1	1	2	2	2	2	2	3	2	2	2	2	4	1	2	2	2
1	3	3	2	2	2	1	1	1	1	2	2	2	#NULL!	#NULL!	#NULL!	1	2	2	2	1	1	3	3	1	1	1	1	1	1	1	1	1	1	1	2	2	2	2	2	3	2	2	2	3	3	1	2	2	2
1	3	2	3	2	1	1	1	1	1	2	2	2	#NULL!	#NULL!	#NULL!	1	2	2	3	1	2	4	3	1	1	1	1	1	1	1	1	1	1	1	2	2	2	2	2	3	1	2	2	2	3	2	2	2	2
2	3	4	2	2	4	1	1	1	1	2	2	3	#NULL!	#NULL!	#NULL!	1	2	2	3	1	1	4	3	1	1	1	1	1	1	1	1	1	1	1	2	2	2	2	2	4	2	1	2	3	4	1	2	2	2
2	2	3	3	2	4	1	1	1	1	2	2	2	#NULL!	#NULL!	#NULL!	2	2	2	1	2	2	3	2	1	1	1	2	2	2	1	1	1	1	2	2	2	2	2	2	2	2	2	2	3	4	1	2	2	2
1	3	3	3	2	1	1	1	1	1	2	2	4	#NULL!	#NULL!	#NULL!	1	2	2	3	1	2	3	2	1	1	1	1	2	1	1	1	1	1	1	2	2	2	2	2	2	1	2	2	2	3	1	2	2	2
2	3	4	3	2	4	1	1	1	1	2	2	2	#NULL!	#NULL!	#NULL!	1	2	2	2	2	2	3	3	1	1	1	1	1	1	1	1	1	1	1	2	1	2	2	2	2	1	2	2	2	3	1	2	2	2
2	2	2	3	1	1	1	1	1	1	2	2	3	#NULL!	#NULL!	#NULL!	1	2	2	2	2	1	4	2	1	1	1	1	1	1	1	1	1	1	1	2	1	2	2	2	2	1	2	2	2	3	1	2	2	2
2	2	2	5	1	2	1	1	1	1	2	2	2	#NULL!	#NULL!	#NULL!	1	2	2	2	2	2	3	3	1	1	1	1	1	1	1	1	1	1	1	2	2	2	2	2	2	1	2	2	2	3	1	2	2	2
2	3	3	2	2	2	1	1	1	1	2	2	3	#NULL!	#NULL!	#NULL!	1	2	2	2	2	1	3	3	1	1	1	1	1	1	1	1	1	1	1	2	1	2	2	2	2	2	2	2	2	4	1	2	2	2
2	2	4	2	2	4	1	1	1	1	2	2	2	#NULL!	#NULL!	#NULL!	1	2	2	3	1	1	3	3	1	1	1	1	1	1	1	1	1	1	1	2	1	2	2	2	2	1	2	2	2	4	1	2	2	2
2	3	3	3	2	2	1	1	1	1	2	2	2	#NULL!	#NULL!	#NULL!	2	2	2	1	2	3	4	3	1	1	1	1	1	1	1	1	1	1	1	2	2	2	2	2	2	1	3	2	3	3	1	2	2	2
2	2	2	3	1	1	1	1	1	1	2	2	3	#NULL!	#NULL!	#NULL!	1	2	2	2	2	1	4	2	1	1	1	1	1	1	1	1	1	1	1	2	1	2	2	2	2	1	2	2	2	3	1	2	2	2
2	3	4	2	2	4	1	1	1	1	2	2	2	#NULL!	#NULL!	#NULL!	1	2	2	3	1	1	3	3	1	1	1	1	1	1	1	1	1	1	1	2	1	2	2	2	2	1	2	2	2	4	1	2	2	2
1	3	4	3	2	4	1	1	1	1	2	2	4	#NULL!	#NULL!	#NULL!	1	2	2	3	4	2	4	2	1	1	1	1	1	1	1	1	2	1	1	1	2	2	2	3	4	2	2	2	2	3	1	3	2	2
2	2	2	5	2	2	1	1	1	1	2	2	2	#NULL!	#NULL!	#NULL!	1	2	2	2	2	2	3	3	1	1	1	1	1	1	1	1	1	1	1	2	2	2	2	2	2	1	2	2	2	3	1	2	2	2
2	2	2	4	1	2	1	1	1	1	2	2	3	#NULL!	#NULL!	#NULL!	2	2	1	2	1	1	3	3	1	1	1	1	1	1	1	1	1	1	1	2	2	2	2	2	4	2	2	2	2	3	1	2	2	2
2	3	3	3	2	4	1	1	1	1	2	2	1	#NULL!	#NULL!	#NULL!	1	2	2	3	1	1	4	3	1	1	1	1	1	1	1	1	1	1	1	2	2	2	2	2	3	2	2	2	2	4	1	2	2	2
2	2	3	4	2	1	1	1	1	1	2	2	2	#NULL!	#NULL!	#NULL!	1	2	1	2	1	1	4	3	1	1	1	1	1	1	1	1	1	1	1	2	3	3	3	3	3	1	1	3	3	3	1	2	2	2
2	3	2	3	2	4	1	1	1	1	2	2	4	#NULL!	#NULL!	#NULL!	1	2	2	2	1	1	3	2	1	1	1	1	1	1	1	1	1	1	1	2	#NULL!	#NULL!	#NULL!	#NULL!	#NULL!	#NULL!	#NULL!	#NULL!	#NULL!	#NULL!	1	2	2	2
2	3	2	3	2	4	1	1	1	1	2	2	4	#NULL!	#NULL!	#NULL!	1	2	2	2	1	1	3	2	1	1	1	1	1	1	1	1	1	1	1	2	2	2	2	2	4	2	2	2	3	4	1	2	2	2
1	3	2	3	2	1	1	1	1	1	2	2	2	#NULL!	#NULL!	#NULL!	1	2	2	3	1	2	4	3	1	1	1	1	1	1	1	1	1	1	1	2	2	2	2	2	3	2	2	2	2	3	1	2	2	2
1	3	2	3	2	1	1	1	1	1	2	2	2	#NULL!	#NULL!	#NULL!	1	2	2	3	1	2	4	3	1	1	1	1	1	1	1	1	1	1	1	2	2	2	2	2	3	2	2	2	2	3	1	2	2	2
2	3	4	2	2	4	1	1	1	1	2	2	3	#NULL!	#NULL!	#NULL!	1	2	2	3	1	1	4	3	1	1	1	1	1	1	1	1	1	1	1	1	2	2	2	2	4	2	1	2	3	4	1	2	2	2
1	3	2	3	2	1	1	1	1	1	2	2	2	#NULL!	#NULL!	#NULL!	1	2	2	3	1	2	4	3	1	1	1	1	1	1	1	1	1	1	1	2	2	2	2	2	3	2	2	2	2	3	1	2	2	2
1	3	3	2	2	2	1	1	1	1	2	2	2	#NULL!	#NULL!	#NULL!	1	2	2	2	1	1	3	3	1	1	1	1	1	1	1	1	1	1	1	2	2	2	2	2	3	2	2	2	3	3	1	2	2	2
2	3	4	2	2	4	1	1	1	1	2	2	3	#NULL!	#NULL!	#NULL!	1	2	2	3	1	1	4	3	1	1	1	1	1	1	1	1	1	1	1	1	2	2	2	2	4	2	1	2	3	4	1	2	2	2
2	3	4	2	2	4	1	1	1	1	2	2	2	#NULL!	#NULL!	#NULL!	1	2	2	3	1	1	4	3	1	1	1	1	1	1	1	1	1	1	1	2	2	2	2	2	3	2	2	2	3	4	1	2	2	2
2	3	4	2	2	4	1	1	1	1	2	2	3	#NULL!	#NULL!	#NULL!	1	2	2	3	1	1	4	3	1	1	1	1	1	1	1	1	1	1	1	1	2	2	2	2	4	2	1	2	3	4	1	2	2	2
2	3	2	3	2	2	1	1	1	1	2	2	2	#NULL!	#NULL!	#NULL!	1	2	2	3	1	1	4	3	1	1	1	1	1	1	1	1	1	1	1	2	2	2	2	2	3	2	2	3	3	3	4	4	4	4
2	3	4	2	2	4	1	1	1	1	2	2	3	#NULL!	#NULL!	#NULL!	2	2	3	3	1	1	4	3	1	1	1	1	1	1	1	1	1	1	1	2	2	2	2	2	4	2	2	2	3	3	1	1	1	1
2	3	4	2	2	4	1	1	1	1	2	2	2	#NULL!	#NULL!	#NULL!	1	2	2	3	1	1	4	3	1	1	1	1	1	1	1	1	1	1	1	2	2	2	2	2	3	2	2	2	3	4	1	2	2	2
2	3	4	2	2	4	1	1	1	1	2	2	2	#NULL!	#NULL!	#NULL!	1	2	2	3	1	1	4	3	1	1	1	1	1	1	1	1	1	1	1	2	2	2	2	2	3	2	2	2	3	4	1	2	2	2
2	3	3	2	2	4	1	1	1	1	2	2	3	#NULL!	#NULL!	#NULL!	1	2	2	2	2	2	4	3	1	1	1	1	1	1	1	1	1	1	1	2	2	2	1	2	3	2	2	2	2	4	1	2	2	2
2	3	3	2	2	4	1	1	1	1	2	2	3	#NULL!	#NULL!	#NULL!	1	2	2	2	2	2	4	3	1	1	1	1	1	1	1	1	1	1	1	2	2	2	1	2	3	2	2	2	2	4	1	2	2	2
2	3	4	3	2	4	1	1	1	1	2	2	2	#NULL!	#NULL!	#NULL!	2	2	2	2	2	2	3	3	1	1	1	1	1	1	1	1	1	1	1	2	2	3	3	3	3	2	2	2	3	3	1	2	2	2
2	3	3	3	2	2	1	1	1	1	2	2	2	#NULL!	#NULL!	#NULL!	2	2	2	1	2	3	4	3	1	1	1	1	1	1	1	1	1	1	1	2	2	2	2	2	2	1	3	2	3	3	1	2	2	2
2	2	2	5	1	2	1	1	1	1	2	2	2	#NULL!	#NULL!	#NULL!	1	2	2	2	2	2	3	3	1	1	1	1	1	1	1	1	1	1	1	2	2	2	2	2	2	1	2	2	2	3	1	2	2	2
1	3	1	3	1	2	1	1	1	1	2	2	1	#NULL!	#NULL!	#NULL!	2	2	2	2	1	1	3	4	1	1	1	1	1	1	1	1	1	1	1	2	1	2	2	2	3	2	2	2	1	2	1	2	2	2
2	3	4	3	2	4	1	1	1	1	2	2	2	#NULL!	#NULL!	#NULL!	1	2	2	2	2	2	3	3	1	1	1	1	1	1	1	1	1	1	1	2	1	2	2	2	2	1	2	2	2	3	1	2	2	2
1	2	2	4	1	2	1	1	1	1	2	2	3	#NULL!	#NULL!	#NULL!	1	2	2	3	1	1	3	2	1	1	1	1	1	1	1	2	2	1	1	2	2	2	3	2	4	2	2	2	2	3	2	3	1	2
2	3	4	3	2	4	1	1	1	1	2	2	2	#NULL!	#NULL!	#NULL!	1	2	2	2	2	2	3	3	1	1	1	1	1	1	1	1	1	1	1	2	1	2	2	2	2	1	2	2	2	3	1	2	2	2
2	2	4	3	2	4	1	1	1	1	2	2	2	#NULL!	#NULL!	#NULL!	2	2	2	1	2	2	3	2	1	1	1	2	2	2	1	1	1	1	2	2	2	2	2	2	2	2	2	2	3	4	1	2	2	2
2	2	4	2	2	4	1	1	1	1	2	2	2	#NULL!	#NULL!	#NULL!	1	2	2	3	1	1	3	3	1	1	1	1	1	1	1	1	1	1	1	2	1	2	2	2	2	1	2	2	2	4	1	2	2	2
2	2	4	3	2	4	1	1	1	1	2	2	2	#NULL!	#NULL!	#NULL!	2	2	2	1	2	2	3	2	1	1	1	2	2	2	1	1	1	1	2	2	2	2	2	2	2	2	2	2	3	4	1	2	2	2
1	3	2	3	2	4	1	1	1	2	1	1	1	#NULL!	#NULL!	#NULL!	1	2	2	3	1	2	4	3	1	1	1	2	2	1	1	1	2	1	1	2	2	3	3	3	4	2	1	2	2	4	1	2	2	2
2	3	4	3	2	4	1	1	1	1	2	2	2	#NULL!	#NULL!	#NULL!	1	2	2	2	2	2	3	3	1	1	1	1	1	1	1	1	1	1	1	2	1	2	2	2	2	1	2	2	2	3	1	2	2	2
2	2	4	3	2	4	1	1	1	1	2	2	2	#NULL!	#NULL!	#NULL!	2	2	2	1	2	2	3	2	1	1	1	2	2	2	1	1	1	1	2	2	2	2	2	2	2	2	2	2	3	4	1	2	2	2
1	2	2	4	1	2	1	1	1	1	2	2	3	#NULL!	#NULL!	#NULL!	1	2	2	3	1	1	3	2	1	1	1	1	1	1	1	2	2	1	1	2	2	2	3	2	4	2	2	2	2	3	2	3	1	2
2	2	4	3	2	4	1	1	1	1	2	2	2	#NULL!	#NULL!	#NULL!	2	2	2	1	2	2	3	2	1	1	1	2	2	2	1	1	1	1	2	2	2	2	2	2	2	2	2	2	3	4	1	2	2	2
1	2	2	4	1	2	1	1	1	1	2	2	3	#NULL!	#NULL!	#NULL!	1	2	2	3	1	1	3	2	1	1	1	1	1	1	1	2	2	1	1	2	2	2	3	2	4	2	2	2	2	3	2	3	1	2
2	2	3	3	2	4	1	1	1	1	2	2	2	#NULL!	#NULL!	#NULL!	2	2	2	2	1	2	3	3	1	1	1	1	1	1	1	1	1	1	1	2	1	2	2	2	4	1	2	2	2	3	1	2	2	2
2	2	2	5	1	2	1	1	1	1	2	2	2	#NULL!	#NULL!	#NULL!	1	2	2	2	2	2	3	3	1	1	1	1	1	1	1	1	1	1	1	2	2	2	2	2	2	1	2	2	2	3	1	2	2	2
1	3	1	3	1	2	1	1	1	1	2	2	1	#NULL!	#NULL!	#NULL!	2	2	2	2	1	1	3	4	1	1	1	1	1	1	1	1	1	1	1	2	1	2	2	2	3	2	2	2	1	2	1	2	2	2
2	2	4	3	2	4	1	1	1	1	2	2	2	#NULL!	#NULL!	#NULL!	2	2	2	1	2	2	3	2	1	1	1	2	2	2	1	1	1	1	2	2	2	2	2	2	2	2	2	2	3	4	1	2	2	2
1	3	4	3	2	4	1	1	1	1	2	2	4	#NULL!	#NULL!	#NULL!	1	2	2	3	4	2	4	2	1	1	1	1	1	1	1	1	2	1	1	1	2	2	2	3	4	2	2	2	2	3	1	3	2	2
2	3	4	2	2	4	1	1	1	1	2	2	2	#NULL!	#NULL!	#NULL!	1	2	2	3	1	1	4	3	1	1	1	1	1	1	1	1	1	1	1	2	2	2	2	2	3	2	2	2	3	4	1	2	2	2
2	3	4	2	2	4	1	1	1	1	2	2	3	#NULL!	#NULL!	#NULL!	2	2	3	3	1	1	4	3	1	1	1	1	1	1	1	1	1	1	1	2	2	2	2	2	4	2	2	2	3	3	1	1	1	1
2	3	4	2	2	4	1	1	1	1	2	2	3	#NULL!	#NULL!	#NULL!	2	2	3	3	1	1	4	3	1	1	1	1	1	1	1	1	1	1	1	2	2	2	2	2	4	2	2	2	3	3	1	1	1	1
1	3	3	4	1	2	1	1	1	1	2	2	4	#NULL!	#NULL!	#NULL!	1	2	2	3	1	1	4	3	1	1	1	1	1	1	1	1	1	1	1	2	2	2	2	2	3	2	2	2	3	4	1	2	2	2
1	3	3	2	2	2	1	1	1	1	2	2	2	#NULL!	#NULL!	#NULL!	1	2	2	2	1	1	3	3	1	1	1	1	1	1	1	1	1	1	1	2	2	2	2	2	3	2	2	2	3	3	1	2	2	2
2	2	4	4	2	1	1	1	1	1	2	2	2	#NULL!	#NULL!	#NULL!	1	2	1	2	1	1	4	3	1	1	1	1	1	1	1	1	1	1	1	2	3	3	3	3	3	2	2	3	3	3	1	2	2	2
2	3	3	3	2	4	1	1	1	1	2	3	2	#NULL!	#NULL!	#NULL!	2	2	1	2	2	2	2	3	1	1	1	1	1	1	1	1	1	1	1	2	#NULL!	#NULL!	#NULL!	#NULL!	#NULL!	#NULL!	#NULL!	#NULL!	#NULL!	#NULL!	#NULL!	#NULL!	#NULL!	#NULL!
2	3	2	3	2	2	1	1	1	1	2	2	2	#NULL!	#NULL!	#NULL!	1	2	2	3	1	1	4	3	1	1	1	1	1	1	1	1	1	1	1	2	2	2	2	2	3	2	2	3	3	3	2	2	2	2
2	3	4	3	2	2	1	1	1	1	2	2	3	#NULL!	#NULL!	#NULL!	1	2	2	3	1	1	4	3	1	1	1	1	1	1	1	1	1	1	1	2	2	2	2	2	3	2	2	2	3	4	1	2	2	2
2	3	4	2	2	2	1	1	1	1	2	2	2	#NULL!	#NULL!	#NULL!	1	2	2	3	1	1	4	3	1	1	1	1	1	1	1	1	1	1	1	2	2	2	2	2	3	2	2	2	3	4	1	2	2	2
2	2	2	4	2	2	1	1	1	1	2	2	3	#NULL!	#NULL!	#NULL!	2	2	1	2	1	1	3	3	1	1	1	1	1	1	1	1	1	1	1	2	2	2	2	2	4	2	2	2	2	3	1	2	2	2
2	2	2	5	2	2	1	1	1	1	2	2	2	#NULL!	#NULL!	#NULL!	1	2	2	2	2	2	3	2	1	1	1	1	1	2	1	2	2	1	1	2	2	2	2	3	3	2	2	2	3	3	1	2	2	2
2	3	3	2	2	4	1	1	1	1	2	2	3	#NULL!	#NULL!	#NULL!	1	2	2	2	2	2	4	3	1	1	1	1	1	1	1	1	1	1	1	2	2	2	1	2	3	2	2	2	2	4	1	2	2	2
2	3	4	2	2	4	1	1	1	1	2	2	3	#NULL!	#NULL!	#NULL!	2	2	3	3	1	1	4	3	1	1	1	1	1	1	1	1	1	1	1	2	2	2	2	2	4	2	2	2	3	3	1	1	1	1
1	2	4	4	2	4	1	1	1	1	2	3	4	#NULL!	#NULL!	#NULL!	2	2	2	2	1	1	4	3	1	1	1	1	1	1	1	1	1	1	1	1	2	2	2	2	3	2	2	3	2	3	1	2	2	2
1	3	3	4	1	2	1	1	1	1	2	2	4	#NULL!	#NULL!	#NULL!	1	2	2	3	1	1	4	3	1	1	1	1	1	1	1	1	1	1	1	2	2	2	2	2	3	2	2	2	3	4	1	2	2	2
2	3	4	1	2	2	1	1	1	1	2	3	4	#NULL!	#NULL!	#NULL!	1	2	1	3	1	1	4	3	1	1	1	1	1	1	1	1	1	1	1	2	2	2	2	1	3	3	3	2	2	4	2	2	2	2
2	3	2	3	2	2	1	1	1	1	2	2	2	#NULL!	#NULL!	#NULL!	1	2	2	3	1	1	4	3	1	1	1	1	1	1	1	1	1	1	1	2	2	2	2	2	3	2	2	3	3	3	2	2	2	2
2	2	4	4	2	4	1	1	1	1	2	3	4	#NULL!	#NULL!	#NULL!	2	2	2	2	1	1	4	3	1	1	1	1	1	1	1	1	1	1	1	1	2	2	2	2	3	2	2	3	2	3	1	2	2	2
1	2	2	5	1	2	1	1	1	1	1	1	1	#NULL!	#NULL!	#NULL!	1	2	2	3	1	1	3	2	1	1	1	1	1	2	1	2	2	1	1	2	3	3	4	3	4	1	2	2	2	4	1	2	2	1
2	3	2	5	1	2	1	1	1	1	2	2	2	#NULL!	#NULL!	#NULL!	1	2	2	2	2	2	3	2	1	1	1	1	1	2	1	2	2	1	1	2	2	2	2	3	3	2	2	2	3	3	1	2	2	2
1	2	4	4	2	4	1	1	1	1	2	3	4	#NULL!	#NULL!	#NULL!	2	2	2	2	1	1	4	3	1	1	1	1	1	1	1	1	1	1	1	1	2	2	2	2	3	2	2	3	2	3	1	2	2	2
1	3	3	4	1	2	1	1	1	1	2	2	4	#NULL!	#NULL!	#NULL!	1	2	2	3	1	2	4	3	1	1	1	1	1	1	1	1	1	1	1	2	2	2	2	2	3	2	2	2	3	4	1	2	2	2
2	3	4	1	2	2	1	1	1	1	2	3	4	#NULL!	#NULL!	#NULL!	1	2	1	3	1	1	4	3	1	1	1	1	1	1	1	1	1	1	1	2	2	2	2	1	3	3	3	2	2	4	2	2	2	2
2	3	3	2	2	4	1	1	1	1	2	2	3	#NULL!	#NULL!	#NULL!	1	2	2	2	2	2	4	3	1	1	1	1	1	1	1	1	1	1	1	2	2	2	1	2	3	2	2	2	2	4	1	2	2	2
2	2	2	4	1	2	1	1	1	1	2	2	3	#NULL!	#NULL!	#NULL!	2	2	1	2	1	1	3	3	1	1	1	1	1	1	1	1	1	1	1	2	2	2	2	2	4	2	2	2	2	3	1	2	2	2
2	3	2	3	2	2	1	1	1	1	2	2	2	#NULL!	#NULL!	#NULL!	1	2	2	3	1	1	4	3	1	1	1	1	1	1	1	1	1	1	1	2	2	2	2	2	4	2	2	3	3	3	2	2	2	2
1	3	4	3	2	4	1	1	1	1	2	3	2	#NULL!	#NULL!	#NULL!	2	2	2	3	1	2	3	3	1	1	1	1	1	1	1	1	1	1	1	2	3	2	3	3	3	2	2	2	2	4	2	1	2	2
2	2	4	4	2	1	1	1	1	1	2	2	2	#NULL!	#NULL!	#NULL!	2	2	2	3	1	2	3	3	1	1	1	1	1	1	1	1	1	1	1	2	3	2	3	3	3	2	2	2	2	4	2	1	2	2
2	2	4	4	2	1	1	1	1	1	2	2	2	#NULL!	#NULL!	#NULL!	1	2	1	2	1	1	4	3	1	1	1	1	1	1	1	1	1	1	1	2	3	3	3	3	3	2	2	3	3	3	1	2	2	2
2	3	2	3	2	4	1	1	1	1	2	2	4	#NULL!	#NULL!	#NULL!	1	2	2	2	1	1	3	2	1	1	1	1	1	1	1	1	1	1	1	2	2	2	2	3	4	2	2	2	2	4	1	2	2	2
2	3	3	2	2	4	1	1	1	1	2	2	3	#NULL!	#NULL!	#NULL!	1	2	2	2	2	2	4	3	1	1	1	1	1	1	1	1	1	1	1	2	2	2	1	2	3	2	2	2	2	4	1	2	2	2
2	3	2	3	2	4	1	1	1	1	2	2	4	#NULL!	#NULL!	#NULL!	1	2	2	2	1	1	3	2	1	1	1	1	1	1	1	1	1	1	1	2	2	2	2	2	4	2	2	2	3	4	1	2	2	2
2	3	3	2	2	4	1	1	1	1	2	2	3	#NULL!	#NULL!	#NULL!	1	2	2	2	2	2	4	3	1	1	1	1	1	1	1	1	1	1	1	2	2	2	1	2	3	2	2	2	2	4	1	2	2	2
2	3	3	3	2	4	1	1	1	1	2	2	1	#NULL!	#NULL!	#NULL!	1	2	2	3	1	1	4	3	1	1	1	1	1	1	1	1	1	1	1	2	2	2	2	2	3	2	2	2	2	4	1	2	2	2
1	2	2	5	1	2	1	1	1	1	1	1	1	#NULL!	#NULL!	#NULL!	1	2	2	3	1	1	3	2	1	1	1	1	1	2	1	2	2	1	1	2	3	3	4	3	4	1	2	2	2	4	1	2	2	1
2	3	2	3	2	4	1	1	1	1	2	2	4	#NULL!	#NULL!	#NULL!	1	2	2	2	1	1	3	2	1	1	1	1	1	1	1	1	1	1	1	2	2	2	2	2	4	2	2	2	3	4	1	2	2	2
1	2	4	4	2	4	1	1	1	1	2	3	4	#NULL!	#NULL!	#NULL!	2	2	2	2	1	1	4	3	1	1	1	1	1	1	1	1	1	1	1	1	2	2	2	2	3	2	2	3	2	3	1	2	2	2
1	2	4	4	2	4	1	1	1	1	2	3	4	#NULL!	#NULL!	#NULL!	2	2	2	2	1	1	4	3	1	1	1	1	1	1	1	1	1	1	1	1	2	2	2	2	3	2	2	3	2	3	1	2	2	2
1	3	4	3	2	4	1	1	1	1	2	3	2	#NULL!	#NULL!	#NULL!	2	2	2	3	1	2	3	3	1	1	1	1	1	1	1	1	1	1	1	2	3	2	3	3	3	2	2	2	2	4	2	1	2	2
#NULL!	3	3	3	2	4	1	1	1	1	2	3	2	0	0	0	2	2	1	2	2	2	2	3	1	1	1	1	1	1	1	1	1	1	1	2	2	2	2	2	4	2	2	2	3	3	1	3	2	2
1	2	2	3	1	4	1	1	1	1	2	#NULL!	#NULL!	0	0	0	1	2	1	1	1	2	3	2	1	2	1	1	1	1	1	1	1	1	1	2	2	2	1	2	4	1	2	3	3	4	1	2	2	2
2	3	3	2	2	4	1	1	2	1	2	2	5	83.33	83.33	83.33	1	2	2	4	4	4	3	2	1	2	1	2	2	1	2	1	1	1	1	2	1	1	1	1	4	1	1	2	2	4	1	1	1	1
2	2	3	1	2	4	1	1	1	1	2	2	0	100	100	100	1	4	2	3	4	3	4	3	1	1	1	2	2	1	2	1	1	1	1	2	2	2	2	1	4	1	1	1	3	4	1	1	1	2
2	2	2	3	2	4	1	1	1	1	2	3	4	86.67	86.67	86.67	2	2	2	4	4	3	3	2	2	1	2	1	2	1	2	1	1	1	1	2	1	2	2	1	4	2	2	3	2	4	1	1	2	2
2	2	3	3	2	4	1	1	1	1	2	2	8	73.33	73.33	73.33	1	2	3	4	4	4	3	2	2	1	1	1	2	2	2	1	1	1	1	2	1	2	2	1	4	1	2	2	2	2	2	2	2	2
2	2	2	3	2	4	1	1	1	1	2	3	4	86.67	86.67	86.67	1	2	4	3	2	2	4	2	2	1	1	1	2	2	2	1	1	1	1	2	1	1	1	1	4	2	1	1	2	1	1	2	2	2
1	3	3	1	2	4	1	1	1	1	2	2	6	90	90	90	1	2	2	4	4	3	3	2	2	1	1	1	2	2	2	1	1	1	1	1	2	2	2	1	4	1	2	2	2	2	1	1	1	2
2	2	3	1	2	4	1	1	1	1	2	#NULL!	#NULL!	#NULL!	#NULL!	#NULL!	1	2	2	2	4	4	3	2	#NULL!	#NULL!	#NULL!	#NULL!	#NULL!	#NULL!	#NULL!	#NULL!	#NULL!	#NULL!	#NULL!	#NULL!	1	2	2	2	4	2	2	1	2	2	2	1	2	2
2	3	4	1	2	4	1	1	1	2	2	3	4	#NULL!	#NULL!	#NULL!	1	2	2	4	4	2	4	2	2	1	2	1	2	1	2	1	1	1	1	1	4	1	1	1	5	1	1	1	2	4	1	1	1	1
1	3	3	2	2	4	1	1	1	1	1	3	4	86.67	86.67	86.67	1	2	2	4	4	3	4	1	2	1	2	1	2	1	2	1	1	1	1	2	2	1	2	1	5	1	2	3	2	2	1	1	1	1
2	3	3	1	2	4	1	1	1	1	2	2	5	83.33	83.33	83.33	2	3	2	4	4	4	3	2	2	1	1	1	2	1	2	1	1	1	1	2	1	2	2	2	4	2	2	4	2	4	1	1	1	2
1	3	2	2	1	4	1	1	1	1	2	2	6	80	80	80	2	2	2	4	4	2	3	3	2	1	1	1	2	2	2	1	2	1	1	1	2	2	3	1	4	2	2	2	2	2	1	1	2	2
1	2	4	1	2	4	1	1	1	1	2	3	4	86.67	86.67	86.67	2	3	2	4	4	4	2	2	1	1	1	1	2	2	2	1	1	1	1	2	1	2	2	2	2	2	2	4	3	4	1	2	2	2
2	1	1	5	2	4	1	1	1	1	2	#NULL!	#NULL!	#NULL!	#NULL!	#NULL!	1	1	5	3	4	2	3	2	2	1	2	1	2	2	2	1	1	1	1	2	1	2	1	1	4	1	2	4	1	4	1	1	1	2
2	2	1	4	1	4	1	1	1	1	2	#NULL!	#NULL!	#NULL!	#NULL!	#NULL!	1	2	1	2	1	3	3	3	1	1	1	1	1	1	1	1	1	1	1	2	2	2	2	2	4	2	2	3	2	4	1	2	1	1
2	2	1	2	2	4	1	1	1	1	2	2	6	90	90	90	1	2	2	3	4	3	4	2	2	1	2	1	2	1	2	1	1	1	1	2	4	1	1	1	5	1	1	1	3	1	1	1	1	1
2	3	4	1	2	4	1	1	1	1	2	2	6	90	#NULL!	#NULL!	1	2	3	4	4	3	2	1	2	1	1	1	2	2	2	1	1	1	1	2	1	1	2	2	3	1	1	2	1	2	1	2	2	2
1	3	4	2	2	4	1	1	1	1	2	3	4	86.67	#NULL!	#NULL!	1	2	2	4	4	4	3	2	2	1	1	1	2	1	1	1	1	1	1	2	1	2	2	2	4	1	2	2	2	2	1	2	2	2
2	1	1	4	2	4	1	1	1	1	2	2	5	83.33	#NULL!	#NULL!	1	2	1	2	4	3	2	2	2	1	1	1	2	1	1	1	1	1	1	2	1	2	2	2	2	1	2	2	2	2	1	1	2	2
1	3	3	1	1	4	1	1	1	1	2	3	4	86.67	#NULL!	#NULL!	1	2	1	3	3	3	3	1	2	1	1	1	2	2	1	1	1	1	1	2	1	2	2	2	4	1	2	2	2	3	2	2	2	2
1	2	1	1	2	4	1	1	1	1	2	3	3	90	#NULL!	#NULL!	1	2	2	2	2	2	2	4	1	1	1	1	2	2	2	1	1	1	1	2	1	2	2	2	4	1	1	2	2	3	2	2	2	2
2	1	1	4	2	4	1	1	1	1	2	2	6	90	90	#NULL!	1	2	2	2	2	2	1	2	1	1	1	1	2	2	2	1	1	1	1	2	2	2	2	1	4	1	2	2	2	2	2	2	1	1
1	2	4	4	2	4	1	1	1	1	2	2	7	88.33	#NULL!	#NULL!	1	2	2	4	4	4	3	2	1	1	1	1	2	2	2	1	1	1	1	1	1	2	2	2	2	2	1	2	3	3	1	2	2	2
2	3	4	2	1	4	1	1	1	1	2	2	6	80	#NULL!	#NULL!	2	3	1	3	4	4	3	3	2	1	1	1	2	2	1	1	1	1	1	2	2	1	1	1	2	2	2	2	2	3	1	2	2	2
2	3	3	1	2	4	1	1	1	1	2	2	5	83.33	#NULL!	#NULL!	2	3	2	3	4	3	3	3	2	1	1	1	2	2	1	1	1	1	1	2	1	1	1	1	4	2	2	3	2	3	2	2	2	3
2	3	3	4	2	4	1	1	1	1	2	#NULL!	#NULL!	#NULL!	#NULL!	#NULL!	1	2	1	3	1	2	3	3	1	1	1	1	1	1	1	1	1	1	1	2	2	3	2	2	5	2	2	2	2	3	1	2	2	1
2	2	1	4	1	4	1	1	1	1	2	#NULL!	#NULL!	#NULL!	#NULL!	#NULL!	1	2	2	2	2	3	3	3	1	1	1	1	1	1	1	1	1	1	1	2	1	2	2	2	5	2	2	2	2	3	1	2	2	2
2	3	4	4	2	4	1	1	1	1	2	#NULL!	#NULL!	#NULL!	#NULL!	#NULL!	1	2	1	3	2	3	3	3	1	1	1	1	1	1	1	1	1	1	1	2	2	3	2	2	4	2	2	2	2	3	1	2	2	2
1	3	4	4	1	4	1	1	1	1	2	#NULL!	#NULL!	#NULL!	#NULL!	#NULL!	1	2	1	2	2	3	3	3	1	1	1	1	1	1	1	1	1	1	1	2	1	2	2	2	5	2	2	2	3	3	1	2	2	2
2	2	2	4	2	4	1	1	1	1	2	#NULL!	#NULL!	#NULL!	#NULL!	#NULL!	#NULL!	#NULL!	#NULL!	#NULL!	#NULL!	#NULL!	#NULL!	#NULL!	1	1	1	1	1	1	1	1	1	1	1	2	1	2	2	3	5	2	2	2	2	4	1	2	2	1
2	3	4	2	2	4	1	1	1	1	2	#NULL!	#NULL!	#NULL!	#NULL!	#NULL!	1	2	2	2	2	3	3	3	1	1	1	1	1	1	1	1	1	1	1	2	2	2	3	3	5	2	2	2	2	4	1	2	1	1
2	3	4	4	2	4	1	1	1	1	2	#NULL!	#NULL!	#NULL!	#NULL!	#NULL!	1	2	2	3	4	2	3	2	1	1	1	1	1	1	1	1	1	1	1	2	2	2	2	2	5	2	2	2	2	4	1	2	2	2
2	3	3	1	2	4	1	1	1	1	2	#NULL!	#NULL!	#NULL!	#NULL!	#NULL!	1	2	2	3	4	4	3	2	1	1	1	1	1	1	1	1	1	1	1	2	1	2	2	2	3	2	2	3	3	4	2	2	2	2
2	3	3	1	2	4	1	1	1	1	2	#NULL!	#NULL!	#NULL!	#NULL!	#NULL!	1	2	2	3	4	4	3	2	1	1	1	1	1	1	1	1	1	1	1	2	1	2	2	2	3	2	2	3	3	4	2	2	2	2
1	2	2	2	1	4	1	1	1	1	2	#NULL!	#NULL!	#NULL!	#NULL!	#NULL!	1	2	2	3	4	2	3	2	1	1	1	1	1	1	1	1	1	1	1	2	2	3	2	2	4	2	3	2	3	3	1	2	2	2
1	3	3	2	2	4	1	1	1	1	2	#NULL!	#NULL!	#NULL!	#NULL!	#NULL!	1	2	1	3	1	3	3	2	1	1	1	1	1	1	1	1	1	1	1	2	2	2	2	3	5	2	2	2	3	3	1	2	2	1
2	2	2	4	1	4	1	1	1	1	2	#NULL!	#NULL!	#NULL!	#NULL!	#NULL!	1	2	2	2	2	3	3	3	1	1	1	1	1	1	1	1	1	1	1	2	1	3	3	2	5	2	2	2	2	4	1	2	2	1
2	3	3	2	2	4	1	1	1	1	2	#NULL!	#NULL!	#NULL!	#NULL!	#NULL!	1	2	2	3	2	3	3	3	1	1	1	1	1	1	1	1	1	1	1	2	2	2	3	3	5	2	2	2	2	4	1	2	2	1
1	3	2	2	1	4	1	1	1	1	2	#NULL!	#NULL!	#NULL!	#NULL!	#NULL!	1	2	1	2	2	2	3	3	1	1	1	1	1	1	1	1	1	1	1	2	2	2	2	3	5	2	3	2	1	4	1	2	2	2
2	2	2	4	2	4	1	1	1	1	2	#NULL!	#NULL!	#NULL!	#NULL!	#NULL!	1	2	2	2	2	2	3	2	1	1	1	1	1	1	1	1	1	1	1	2	2	2	2	2	5	2	2	3	2	4	1	2	2	2
1	3	2	2	1	4	1	1	1	1	2	2	5	83.33	83.33	83.33	1	2	2	2	2	3	5	2	2	1	2	1	2	1	2	1	1	1	1	2	1	2	2	1	5	1	1	2	4	4	1	1	1	2
2	3	4	2	2	4	1	1	1	1	2	#NULL!	#NULL!	#NULL!	#NULL!	#NULL!	1	2	2	3	2	3	2	2	1	1	1	1	1	1	1	1	1	1	1	2	2	2	2	2	5	1	2	2	2	4	1	2	2	2
2	3	3	4	1	4	1	1	1	1	2	#NULL!	#NULL!	#NULL!	#NULL!	#NULL!	1	2	2	2	2	2	3	2	1	1	1	1	1	1	1	1	1	1	1	2	2	2	2	2	5	2	2	2	2	4	1	2	2	2
1	2	4	4	1	4	1	1	1	1	2	#NULL!	#NULL!	#NULL!	#NULL!	#NULL!	1	2	2	2	2	2	3	2	1	1	1	1	1	1	1	1	1	1	1	2	2	2	2	2	5	1	2	2	2	4	1	2	2	2
2	3	2	4	1	4	1	1	1	1	1	#NULL!	#NULL!	#NULL!	#NULL!	#NULL!	1	1	5	1	2	2	4	2	2	1	2	1	2	2	2	1	2	1	1	2	1	1	1	1	5	1	1	1	1	4	1	1	1	3
2	2	2	3	2	2	1	1	1	1	2	2	4	#NULL!	#NULL!	#NULL!	2	2	2	2	2	2	3	3	1	1	1	1	2	1	1	1	1	1	1	2	2	2	2	2	3	2	2	2	2	4	2	2	2	2
2	2	2	4	2	1	1	1	1	1	2	2	4	#NULL!	#NULL!	#NULL!	1	2	2	2	1	1	2	3	1	1	1	1	1	2	1	2	1	1	1	2	2	2	3	2	3	2	2	1	2	4	1	2	1	2
1	2	3	3	2	4	1	1	1	1	2	3	3	#NULL!	#NULL!	#NULL!	1	2	2	3	1	2	3	4	1	1	1	1	2	1	1	1	1	1	1	2	2	3	2	2	5	3	1	1	2	3	1	2	2	1
1	2	3	3	2	4	1	1	1	1	2	#NULL!	3	#NULL!	#NULL!	#NULL!	1	2	2	3	1	2	3	4	1	1	1	1	2	1	1	1	1	1	1	2	2	3	2	2	5	3	1	1	2	3	1	2	2	1
2	2	3	3	2	4	1	1	1	1	2	3	3	#NULL!	#NULL!	#NULL!	1	2	2	3	1	2	3	4	1	1	1	1	2	2	1	1	1	1	1	2	2	3	2	2	5	3	1	1	2	3	1	2	2	1
1	1	1	4	2	2	1	1	1	1	2	3	9	70	70	70	1	2	2	1	2	2	2	1	1	1	1	1	2	2	2	1	1	1	1	2	4	1	2	1	4	2	1	1	1	3	1	1	1	1
1	3	4	3	1	2	1	1	1	1	2	3	7	76.67	76.67	76.67	1	2	2	2	2	3	3	2	2	1	1	1	2	2	2	2	1	1	1	1	4	2	2	1	3	2	2	3	3	3	1	1	2	2
2	2	3	3	2	3	1	1	1	1	2	2	6	80	80	80	2	3	3	3	3	4	4	2	1	1	2	1	2	2	2	1	1	1	1	2	2	2	2	1	3	2	2	3	2	4	2	1	2	2
2	3	4	1	2	2	1	1	1	1	2	2	2	93.33	93.33	93.33	2	2	3	3	4	3	4	2	1	1	1	1	2	1	1	1	1	1	1	2	1	2	2	2	4	2	2	3	2	3	2	1	1	2
1	3	3	1	2	3	1	1	1	1	2	3	5	83.33	83.33	83.33	2	2	1	2	4	3	4	3	2	1	1	1	2	1	1	1	1	1	1	2	1	2	2	2	4	2	2	3	3	4	2	2	2	2
2	3	4	1	2	2	1	1	1	1	2	3	5	83.33	83.33	83.33	2	2	2	3	4	2	4	3	2	1	1	1	1	1	1	1	1	1	1	2	2	1	2	2	3	2	2	4	2	4	2	2	2	2
1	2	2	3	1	1	1	1	1	1	2	3	4	#NULL!	#NULL!	#NULL!	1	1	2	2	4	3	3	2	1	1	1	1	1	1	1	1	1	1	1	2	2	2	2	2	4	2	2	3	2	4	2	2	2	2
1	2	2	2	2	2	1	1	1	1	2	3	4	86.67	86.67	86.67	1	2	2	2	3	4	3	3	2	1	1	1	2	2	1	1	1	1	1	2	2	2	2	1	4	2	2	3	3	4	2	1	2	1
1	2	1	2	2	4	1	1	1	1	2	2	6	80	80	80	2	2	2	4	4	4	3	2	2	1	1	1	2	2	1	1	1	1	1	2	1	1	2	2	3	2	2	3	2	3	2	2	2	2
2	3	3	1	1	4	1	1	1	1	2	3	12	86.67	86.67	86.67	2	2	1	4	5	4	4	2	2	1	2	1	2	1	2	1	2	1	1	2	2	1	2	1	5	2	2	3	2	4	1	1	1	1
1	2	1	4	1	4	1	1	1	1	1	3	4	86.67	86.67	86.67	1	2	2	3	4	2	4	2	2	1	1	1	2	2	2	1	1	1	1	2	2	2	2	1	5	1	1	4	3	4	1	1	2	2
1	2	4	4	2	4	1	1	1	1	2	3	3	90	90	90	1	1	4	5	5	3	4	2	2	1	2	1	2	2	2	1	1	1	1	1	2	3	1	1	1	2	4	4	3	4	2	2	3	3
2	3	2	2	2	2	1	1	1	1	2	1	4	#NULL!	#NULL!	#NULL!	1	2	1	2	1	2	3	3	1	1	1	1	1	2	2	2	2	1	1	2	2	3	3	2	3	2	2	2	2	4	1	2	2	2
2	2	1	3	1	4	1	1	1	1	2	2	4	#NULL!	#NULL!	#NULL!	1	2	2	1	1	3	3	3	1	1	1	1	2	1	1	1	1	1	1	2	2	2	3	3	3	2	2	2	2	4	1	2	2	2
2	3	3	1	2	4	1	1	1	1	2	3	5	#NULL!	#NULL!	#NULL!	1	2	2	2	1	1	3	3	1	1	1	1	2	1	1	1	1	1	1	2	2	2	2	2	3	3	2	2	3	3	1	2	2	2
1	2	2	5	1	2	1	1	1	1	1	2	3	#NULL!	#NULL!	#NULL!	1	2	2	2	1	1	3	2	1	1	1	1	2	2	2	2	2	1	1	2	3	3	4	2	4	2	1	2	2	4	1	1	2	2
1	3	3	2	2	2	1	1	1	1	2	2	2	#NULL!	#NULL!	#NULL!	1	2	2	2	1	1	3	3	1	1	1	1	2	1	1	1	1	1	1	2	3	2	2	2	3	2	2	3	2	4	1	2	2	2
2	3	4	1	2	4	1	1	1	1	2	3	5	#NULL!	#NULL!	#NULL!	1	2	2	2	1	1	3	3	#NULL!	#NULL!	#NULL!	#NULL!	#NULL!	#NULL!	#NULL!	#NULL!	#NULL!	#NULL!	#NULL!	#NULL!	2	2	2	2	3	3	2	2	3	3	1	2	2	2
2	3	2	2	2	2	1	1	1	1	2	3	4	#NULL!	#NULL!	#NULL!	1	2	1	2	1	2	3	3	1	1	1	1	1	2	2	2	2	1	1	2	2	3	3	2	3	2	2	2	2	4	1	2	2	2
1	3	3	2	2	2	1	1	1	1	2	2	2	#NULL!	#NULL!	#NULL!	1	2	2	2	1	1	3	3	1	1	1	1	2	1	1	1	1	1	1	2	3	2	2	2	3	2	2	3	2	4	1	2	2	2
2	3	2	2	2	2	1	1	1	1	2	3	4	#NULL!	#NULL!	#NULL!	1	2	1	2	1	2	3	3	1	1	1	1	1	2	2	2	2	1	1	2	2	3	3	2	3	2	2	2	2	4	1	2	2	2
2	3	4	1	2	4	1	1	1	1	2	3	5	#NULL!	#NULL!	#NULL!	1	2	2	2	1	1	3	3	#NULL!	#NULL!	#NULL!	#NULL!	#NULL!	#NULL!	#NULL!	#NULL!	#NULL!	#NULL!	#NULL!	#NULL!	2	2	2	2	3	3	2	2	3	3	1	2	2	2
1	3	3	2	2	2	1	1	1	1	2	2	2	#NULL!	#NULL!	#NULL!	1	2	2	2	1	1	3	3	1	1	1	1	2	1	1	1	1	1	1	2	3	2	2	2	3	2	2	3	2	4	1	2	2	2
2	2	1	3	1	4	1	1	1	1	2	2	4	#NULL!	#NULL!	#NULL!	1	2	2	1	1	3	3	3	1	1	1	1	2	1	1	1	1	1	1	2	2	2	3	3	3	2	2	2	2	4	1	2	2	2
2	3	2	2	2	2	1	1	1	1	2	4	3	#NULL!	#NULL!	#NULL!	1	2	1	2	1	2	3	3	1	1	1	1	1	2	2	2	2	1	1	2	2	3	3	2	3	2	2	2	2	4	1	2	2	2
2	3	2	2	2	2	1	1	1	1	2	3	4	#NULL!	#NULL!	#NULL!	1	2	1	2	1	2	3	3	1	1	1	1	1	2	2	2	2	1	1	2	2	3	3	2	3	2	2	2	2	4	1	2	2	2
1	3	3	2	2	2	1	1	1	1	2	2	2	#NULL!	#NULL!	#NULL!	1	2	2	2	1	1	3	3	1	1	1	1	2	1	1	1	1	1	1	2	3	2	2	2	3	2	2	3	2	4	1	2	2	2
2	2	1	3	1	4	1	1	1	1	2	2	4	#NULL!	#NULL!	#NULL!	1	2	2	1	1	3	3	3	1	1	1	1	2	1	1	1	1	1	1	2	2	2	3	3	3	2	2	2	2	4	1	2	2	2
1	2	2	5	1	2	1	1	1	1	1	2	3	#NULL!	#NULL!	#NULL!	1	2	2	2	1	1	3	2	1	1	1	1	2	2	2	2	2	1	1	2	2	2	3	2	4	2	1	2	2	4	1	1	2	2
2	3	2	2	2	2	1	1	1	1	2	3	4	#NULL!	#NULL!	#NULL!	1	2	1	2	1	2	3	3	1	1	1	1	1	2	2	2	2	1	1	2	2	3	3	2	3	2	2	2	2	4	1	2	2	2
1	2	2	5	1	2	1	1	1	1	1	2	3	#NULL!	#NULL!	#NULL!	1	2	2	2	1	1	3	2	1	1	1	1	2	2	2	2	2	1	1	2	3	3	4	2	4	2	1	2	2	4	1	1	2	2
2	2	1	3	1	4	1	1	1	1	2	2	4	#NULL!	#NULL!	#NULL!	1	2	2	1	1	3	3	3	1	1	1	1	2	1	1	1	1	1	1	2	2	2	3	3	3	2	2	2	2	4	1	2	2	2
1	2	4	4	1	2	1	1	1	1	2	2	2	#NULL!	#NULL!	#NULL!	1	2	2	2	1	2	3	3	1	1	1	1	2	1	1	1	1	1	1	2	2	2	1	2	3	2	2	2	2	3	1	2	2	2
2	2	1	3	1	4	1	1	1	1	2	2	4	#NULL!	#NULL!	#NULL!	1	2	2	1	1	3	3	3	1	1	1	1	2	1	1	1	1	1	1	2	2	2	3	3	3	2	2	2	2	4	1	2	2	2
2	2	1	3	1	4	1	1	1	1	2	2	4	#NULL!	#NULL!	#NULL!	1	2	2	1	1	3	3	3	1	1	1	1	2	1	1	1	1	1	1	2	2	2	3	3	3	2	2	2	2	4	1	2	2	2
2	3	2	4	2	1	1	1	1	1	2	2	4	#NULL!	#NULL!	#NULL!	1	2	2	2	1	1	2	3	1	1	1	1	1	2	1	2	1	1	1	2	2	2	3	2	3	2	2	1	2	4	1	2	1	2
2	2	2	4	2	1	1	1	1	1	2	2	4	#NULL!	#NULL!	#NULL!	1	2	2	2	1	1	2	3	1	1	1	1	1	2	1	2	1	1	1	2	2	2	3	2	3	2	2	1	2	4	1	2	1	2
2	2	3	3	2	2	1	1	1	1	2	2	4	#NULL!	#NULL!	#NULL!	2	2	2	2	2	2	3	3	1	1	1	1	2	2	1	1	1	1	1	2	2	2	2	2	3	2	2	2	2	4	2	2	2	2
2	2	2	2	2	2	1	1	1	1	2	2	5	#NULL!	#NULL!	#NULL!	2	2	1	3	2	2	3	2	1	1	1	1	2	2	2	1	1	1	1	2	2	2	3	2	4	2	2	3	2	4	2	2	2	2
2	2	2	5	2	2	1	1	1	1	2	2	3	#NULL!	#NULL!	#NULL!	1	2	2	2	1	2	2	2	1	1	1	1	2	2	2	2	2	1	1	2	1	2	2	2	3	2	2	2	3	4	1	2	2	2
2	2	3	3	2	2	1	1	1	1	2	2	4	#NULL!	#NULL!	#NULL!	2	2	2	2	2	2	3	3	1	1	1	1	1	2	2	1	1	1	1	2	2	2	2	2	3	2	2	2	2	4	2	2	2	2
2	2	2	4	2	1	1	1	1	1	2	2	4	#NULL!	#NULL!	#NULL!	1	2	2	2	1	1	2	3	1	1	1	1	1	2	1	2	1	1	1	2	2	2	3	2	3	2	2	1	2	4	1	2	1	2
2	3	4	1	2	4	1	1	1	1	2	3	5	#NULL!	#NULL!	#NULL!	1	2	2	2	1	1	3	3	1	1	1	1	1	1	1	1	1	1	1	2	2	2	2	2	3	3	2	2	3	3	1	2	2	2
1	2	3	3	2	4	1	1	1	1	2	3	2	#NULL!	#NULL!	#NULL!	1	2	2	3	1	2	3	4	1	1	1	1	2	1	1	1	1	1	1	2	2	3	2	2	5	3	1	1	2	3	1	2	2	1
1	2	4	4	2	2	1	1	1	1	2	1	2	#NULL!	#NULL!	#NULL!	1	2	2	2	1	2	3	3	1	1	1	1	2	1	1	1	1	1	1	2	2	2	1	2	3	2	2	2	2	3	1	2	2	2
2	2	2	5	2	2	1	1	1	1	2	3	3	#NULL!	#NULL!	#NULL!	1	2	2	2	1	2	2	2	1	1	1	1	2	2	2	2	2	1	1	2	1	2	2	2	3	2	2	2	3	4	1	2	2	2
2	2	2	4	2	1	1	1	1	1	2	2	4	#NULL!	#NULL!	#NULL!	1	2	2	2	1	1	2	3	1	1	1	1	1	2	1	2	1	1	1	2	2	2	3	2	3	2	2	1	2	4	1	2	1	2
2	3	4	1	2	4	1	1	1	1	2	3	5	#NULL!	#NULL!	#NULL!	1	2	2	2	1	1	3	3	1	1	1	1	1	1	1	1	1	1	1	2	2	2	2	2	3	3	2	2	3	3	1	2	2	2
1	2	3	3	2	4	1	1	1	1	2	3	2	#NULL!	#NULL!	#NULL!	1	2	2	3	1	2	3	4	1	1	1	1	2	1	1	1	1	1	1	2	2	3	2	2	5	3	1	1	2	3	1	2	2	1
2	2	3	3	2	2	1	1	1	1	2	2	4	#NULL!	#NULL!	#NULL!	2	2	2	2	2	2	3	3	1	1	1	1	2	2	1	1	1	1	1	2	2	2	2	2	3	2	2	2	2	4	2	2	2	2
1	2	2	5	2	2	1	1	1	1	1	2	3	#NULL!	#NULL!	#NULL!	1	2	2	2	1	1	2	2	1	1	1	1	2	2	2	2	2	1	1	2	3	3	4	2	4	2	1	2	2	4	1	1	2	2
2	2	4	2	2	2	1	1	1	1	2	2	4	#NULL!	#NULL!	#NULL!	1	2	2	2	1	2	3	3	1	1	1	1	2	1	1	1	1	1	1	2	2	2	2	2	3	2	1	2	2	3	1	2	2	2
2	2	3	3	2	2	1	1	1	1	2	2	4	#NULL!	#NULL!	#NULL!	2	2	2	2	2	2	3	3	1	1	1	1	2	2	1	1	1	1	1	2	2	2	2	2	3	2	2	2	2	4	2	2	2	2
2	2	3	3	2	2	1	1	1	1	2	2	4	#NULL!	#NULL!	#NULL!	1	2	2	2	1	2	3	3	1	1	1	1	2	1	1	1	1	1	1	2	2	2	2	2	3	2	1	2	2	3	1	2	2	2
2	3	4	1	2	4	1	1	1	1	2	2	5	#NULL!	#NULL!	#NULL!	1	2	2	2	1	1	3	3	1	1	1	1	1	1	1	1	1	1	1	2	2	2	2	2	3	3	2	2	3	3	1	2	2	2
2	2	1	3	2	1	1	1	1	1	2	2	4	#NULL!	#NULL!	#NULL!	1	2	2	2	1	1	2	3	1	1	1	1	1	2	1	2	1	1	1	2	2	2	3	2	3	2	2	1	2	4	1	2	1	2
2	2	3	3	2	2	1	1	1	1	2	2	4	#NULL!	#NULL!	#NULL!	2	2	2	2	2	2	3	3	1	1	1	1	2	2	1	1	1	1	1	2	2	2	2	2	3	2	2	2	2	4	2	2	2	2
2	2	3	3	2	2	1	1	1	1	2	2	4	#NULL!	#NULL!	#NULL!	1	2	2	2	1	2	3	3	1	1	1	1	2	1	1	1	1	1	1	2	2	2	2	2	3	2	1	2	2	3	1	2	2	2
2	2	2	4	2	1	1	1	1	1	2	2	4	#NULL!	#NULL!	#NULL!	1	2	2	2	1	1	2	3	1	1	1	1	1	2	1	2	1	1	1	2	2	2	3	2	3	2	2	1	2	4	2	2	3	2
1	2	4	4	1	2	1	1	1	1	2	2	2	#NULL!	#NULL!	#NULL!	1	2	2	2	1	2	3	3	1	1	1	1	2	1	1	1	1	1	1	2	2	2	1	2	3	2	2	2	2	3	1	2	2	2
2	2	2	5	1	2	1	1	1	1	2	2	3	#NULL!	#NULL!	#NULL!	1	2	2	2	1	2	2	2	1	1	1	1	2	2	2	2	2	1	1	2	1	2	2	2	3	2	2	2	3	4	1	2	2	2
1	2	3	4	1	2	1	1	1	1	2	#NULL!	#NULL!	#NULL!	#NULL!	#NULL!	1	2	2	2	1	2	4	4	1	1	1	1	2	1	1	1	1	1	1	2	2	2	1	2	4	2	2	2	2	4	1	2	2	2
2	2	4	3	2	2	1	1	1	1	2	2	4	#NULL!	#NULL!	#NULL!	1	2	2	2	1	2	3	3	1	1	1	1	2	1	1	1	1	1	1	2	2	2	2	2	3	2	1	2	2	3	1	2	2	2
2	2	2	3	2	2	1	1	1	1	2	2	4	#NULL!	#NULL!	#NULL!	1	2	2	2	1	2	3	3	1	1	1	1	2	1	1	1	1	1	1	2	2	2	2	2	3	2	1	2	2	3	1	2	2	2
1	2	4	4	2	2	1	1	1	1	2	2	2	#NULL!	#NULL!	#NULL!	1	2	2	2	1	2	3	3	1	1	1	1	2	1	1	1	1	1	1	2	2	2	1	2	3	2	2	2	2	3	1	2	2	2
2	2	2	5	1	2	1	1	1	1	2	2	3	#NULL!	#NULL!	#NULL!	1	2	2	2	1	2	2	2	1	1	1	1	2	2	2	2	2	1	1	2	1	2	2	2	3	2	2	2	3	4	1	2	2	2
2	2	2	5	1	2	1	1	1	1	2	3	3	#NULL!	#NULL!	#NULL!	1	2	2	2	1	2	2	2	1	1	1	1	2	2	2	2	2	1	1	2	2	2	2	3	4	#NULL!	#NULL!	#NULL!	#NULL!	#NULL!	#NULL!	#NULL!	#NULL!	#NULL!
2	2	2	4	2	4	1	1	1	1	2	#NULL!	#NULL!	#NULL!	#NULL!	#NULL!	1	2	2	2	1	3	3	2	1	1	1	1	1	1	1	1	1	1	1	2	2	2	2	2	4	1	2	2	3	4	1	2	2	2
2	3	3	4	1	4	1	1	1	1	2	#NULL!	#NULL!	#NULL!	#NULL!	#NULL!	1	2	2	1	1	3	3	2	1	1	1	1	1	1	1	1	1	1	1	2	1	2	2	2	4	1	2	2	3	4	1	2	2	2
1	3	4	1	1	4	1	1	1	1	2	#NULL!	#NULL!	#NULL!	#NULL!	#NULL!	1	2	1	2	1	3	3	3	2	1	1	1	1	1	1	1	1	1	1	2	1	1	2	2	4	1	2	2	2	4	1	2	2	2
2	3	4	2	2	4	1	1	1	1	2	#NULL!	#NULL!	#NULL!	#NULL!	#NULL!	1	2	2	2	1	3	3	3	1	1	1	1	1	1	1	1	1	1	2	2	2	2	2	3	4	1	2	2	2	4	1	2	2	2
2	2	2	4	1	4	1	1	1	1	2	#NULL!	#NULL!	#NULL!	#NULL!	#NULL!	1	2	2	2	1	3	3	3	1	1	1	1	1	1	1	1	1	1	1	2	2	2	2	1	4	1	2	2	3	4	1	2	2	1
1	2	4	2	2	4	1	1	1	1	2	#NULL!	#NULL!	#NULL!	#NULL!	#NULL!	1	2	2	2	1	2	2	1	1	1	1	1	1	1	1	1	1	1	1	2	1	1	2	2	4	1	2	2	2	3	1	2	2	2
1	2	2	2	1	4	1	1	1	1	2	#NULL!	#NULL!	#NULL!	#NULL!	#NULL!	1	2	1	2	2	3	3	2	1	1	1	1	1	1	1	1	1	1	1	2	2	2	2	2	4	1	1	2	3	4	1	2	2	1
2	3	4	1	2	4	1	1	1	1	2	#NULL!	#NULL!	#NULL!	#NULL!	#NULL!	1	2	1	2	1	3	3	2	1	1	1	1	1	1	1	1	1	1	1	2	2	2	3	2	4	1	1	2	2	3	1	2	1	1
1	2	4	4	1	4	1	1	1	1	2	#NULL!	#NULL!	#NULL!	#NULL!	#NULL!	1	2	1	2	1	3	3	2	1	1	1	1	1	1	1	1	1	1	1	2	2	2	2	2	4	1	2	2	2	4	1	2	2	1
2	3	3	1	1	4	1	1	1	1	2	#NULL!	#NULL!	#NULL!	#NULL!	#NULL!	1	2	1	2	1	3	3	2	1	1	1	1	1	1	1	1	1	1	1	2	1	2	2	2	5	2	1	2	2	3	1	2	2	2
2	3	4	1	2	4	1	1	2	1	2	2	5	91.67	91.67	91.67	1	4	1	3	4	4	5	2	2	1	2	1	2	1	2	1	1	1	2	2	2	2	2	1	4	2	2	2	2	3	1	1	1	1
2	3	2	2	1	4	1	2	1	1	2	2	10	83.33	83.33	83.33	1	3	2	3	1	2	4	2	2	1	2	1	2	1	2	1	1	1	1	2	3	4	2	2	2	2	2	4	2	4	1	1	1	1
1	2	3	4	2	4	1	1	1	1	2	#NULL!	#NULL!	#NULL!	#NULL!	#NULL!	1	2	1	2	1	3	3	2	1	1	1	1	1	1	1	1	1	1	1	2	2	3	2	2	4	1	2	2	3	4	1	2	2	2
1	3	3	4	1	4	1	1	1	1	2	#NULL!	#NULL!	#NULL!	#NULL!	#NULL!	1	2	1	2	1	3	3	2	1	1	1	1	1	1	1	1	1	1	1	2	1	2	3	2	4	1	2	2	2	3	1	2	2	1
2	2	4	4	2	4	1	1	1	1	2	#NULL!	#NULL!	#NULL!	#NULL!	#NULL!	1	2	2	2	1	3	3	2	1	1	1	1	1	1	1	1	1	1	1	2	1	2	2	3	5	1	2	2	2	4	1	2	2	2
1	2	1	4	1	4	1	1	1	1	2	#NULL!	#NULL!	#NULL!	#NULL!	#NULL!	1	2	2	2	1	3	3	2	1	1	1	1	1	1	1	1	1	1	1	2	2	2	2	2	4	1	2	2	2	4	1	2	2	1
2	3	2	2	1	4	1	1	1	1	2	#NULL!	#NULL!	#NULL!	#NULL!	#NULL!	1	2	2	2	1	3	3	2	1	1	1	1	1	1	1	1	1	1	1	2	2	3	2	2	5	1	2	2	2	5	1	2	2	2
2	3	2	4	2	4	1	1	1	1	2	#NULL!	#NULL!	#NULL!	#NULL!	#NULL!	1	2	1	2	1	3	3	2	1	1	1	1	1	1	1	1	1	1	1	2	2	2	3	3	5	1	2	2	3	4	1	2	2	1
2	3	4	2	2	4	1	1	1	1	2	#NULL!	#NULL!	#NULL!	#NULL!	#NULL!	1	2	2	2	1	3	3	2	1	1	1	1	1	1	1	1	1	1	1	2	1	1	2	2	3	2	2	2	3	4	1	2	2	1
1	3	3	2	2	4	1	1	1	1	2	#NULL!	#NULL!	#NULL!	#NULL!	#NULL!	1	2	2	2	1	3	3	2	1	1	1	1	1	1	1	1	1	1	1	2	1	2	2	1	4	1	2	2	3	4	1	2	2	1
2	3	2	4	2	4	1	1	1	1	2	#NULL!	#NULL!	#NULL!	#NULL!	#NULL!	1	2	2	2	2	3	3	2	1	1	1	1	1	1	1	1	1	1	1	2	1	2	2	2	5	1	2	2	2	4	1	2	2	2
2	3	2	4	1	4	1	1	1	1	2	#NULL!	#NULL!	#NULL!	#NULL!	#NULL!	1	2	1	2	1	3	3	2	1	1	1	1	1	1	1	1	1	1	1	2	2	2	2	2	4	1	1	2	3	4	1	2	2	1
2	3	3	1	2	4	1	1	1	1	2	#NULL!	#NULL!	#NULL!	#NULL!	#NULL!	1	2	1	2	1	3	3	2	1	1	1	1	1	1	1	1	1	1	1	2	1	2	2	2	5	1	2	2	3	4	1	2	2	1
2	3	4	4	1	4	1	1	1	1	2	#NULL!	#NULL!	#NULL!	#NULL!	#NULL!	1	2	1	2	2	3	3	2	1	1	1	1	1	1	1	1	1	1	1	2	1	2	2	2	4	1	2	2	3	4	1	2	1	1
1	3	2	4	2	4	1	1	1	1	2	#NULL!	#NULL!	#NULL!	#NULL!	#NULL!	1	2	2	2	1	3	3	2	1	1	1	1	1	1	1	1	1	1	1	2	1	2	3	3	4	1	2	2	3	4	1	2	2	1
1	3	3	4	1	4	1	1	1	1	2	#NULL!	#NULL!	#NULL!	#NULL!	#NULL!	1	2	1	1	1	3	3	3	1	1	1	1	1	1	1	1	1	1	1	2	1	2	2	2	4	1	1	1	2	4	1	2	2	1
[truncated: 123 more rows]
[truncated: 4 more columns]
